# Supplementary material for: Campylobacter jejuni Cas9 Modulates the Transcriptome in Caco-2 Intestinal Epithelial Cells
Source: Genes (Basel). 2020 Oct 14;11(10):1193. doi: 10.3390/genes11101193 (PMC7650535; doi:10.3390/genes11101193)
Supplement: Supplementary file 1 [file genes-11-01193-s001.zip]

Archive with 4 entries (4 files):
- Supplementary Files/Supplementary figures.docx
- Supplementary Files/Table S1.xlsx
- Supplementary Files/Table S2.xlsx
- Supplementary Files/Table S3.xlsx
