# Supplementary material for: Campylobacter jejuni Cas9 Modulates the Transcriptome in Caco-2 Intestinal Epithelial Cells
Source: Genes (Basel). 2020 Oct 14;11(10):1193. doi: 10.3390/genes11101193 (PMC7650535; doi:10.3390/genes11101193)
Supplement: Supplementary file 1 [file genes-11-01193-s001.zip › Supplementary Files/Table S1.xlsx]

## Sheet: 11168_GO_table_profile_8
GO Results for Profile 8 based on the actual number of genes assigned to the profile (0.0,-1.0,-2.0,-3.0,-4.0,-5.0)
-------
Category ID	Category Name	#Genes Category	#Genes Assigned	#Genes Expected	#Genes Enriched	p-value	Corrected p-value	Fold
GO:0000786	nucleosome	89	17.0	0.5	+16.5	1.0E-21	<0.001	33.6
GO:1990104	DNA bending complex	89	17.0	0.5	+16.5	1.0E-21	<0.001	33.6
GO:0044815	DNA packaging complex	96	17.0	0.5	+16.5	4.0E-21	<0.001	31.2
GO:0006334	nucleosome assembly	135	17.0	0.8	+16.2	1.8E-18	<0.001	22.2
GO:0065004	protein-DNA complex assembly	167	18.0	0.9	+17.1	2.8E-18	<0.001	19.0
GO:0031497	chromatin assembly	149	17.0	0.8	+16.2	9.7E-18	<0.001	20.1
GO:0034728	nucleosome organization	158	17.0	0.9	+16.1	2.7E-17	<0.001	18.9
GO:0071824	protein-DNA complex subunit organization	190	18.0	1.1	+16.9	2.9E-17	<0.001	16.7
GO:0006333	chromatin assembly or disassembly	172	17.0	1.0	+16.0	1.1E-16	<0.001	17.4
GO:0006323	DNA packaging	187	17.0	1.1	+15.9	4.7E-16	<0.001	16.0
GO:0071103	DNA conformation change	244	17.0	1.4	+15.6	4.0E-14	<0.001	12.3
GO:0000785	chromatin	381	20.0	2.2	+17.8	4.1E-14	<0.001	9.2
GO:0032993	protein-DNA complex	305	18.0	1.7	+16.3	1.2E-13	<0.001	10.4
GO:0003677	DNA binding	2335	40.0	13.3	+26.7	4.3E-11	<0.001	3.0
GO:0046982	protein heterodimerization activity	412	17.0	2.3	+14.7	1.7E-10	<0.001	7.3
GO:0034723	DNA replication-dependent nucleosome organization	30	7.0	0.2	+6.8	2.9E-10	<0.001	41.1
GO:0006335	DNA replication-dependent nucleosome assembly	30	7.0	0.2	+6.8	2.9E-10	<0.001	41.1
GO:0044427	chromosomal part	646	20.0	3.7	+16.3	5.9E-10	<0.001	5.5
GO:0090304	nucleic acid metabolic process	4651	56.0	26.4	+29.6	1.0E-9	<0.001	2.1
GO:0044260	cellular macromolecule metabolic process	7154	72.0	40.6	+31.4	1.5E-9	<0.001	1.8
GO:0006259	DNA metabolic process	970	23.0	5.5	+17.5	4.5E-9	<0.001	4.2
GO:0034622	cellular macromolecular complex assembly	652	19.0	3.7	+15.3	4.5E-9	<0.001	5.1
GO:0006325	chromatin organization	653	19.0	3.7	+15.3	4.6E-9	<0.001	5.1
GO:0005694	chromosome	745	20.0	4.2	+15.8	6.7E-9	<0.001	4.7
GO:0000982	RNA polymerase II core promoter proximal region sequence-specific DNA binding transcription factor activity	167	10.0	0.9	+9.1	3.9E-8	<0.001	10.5
GO:0051276	chromosome organization	847	20.0	4.8	+15.2	5.7E-8	<0.001	4.2
GO:0003700	sequence-specific DNA binding transcription factor activity	1133	23.0	6.4	+16.6	7.9E-8	<0.001	3.6
GO:0046983	protein dimerization activity	1043	22.0	5.9	+16.1	8.2E-8	<0.001	3.7
GO:0005634	nucleus	6163	62.0	35.0	+27.0	1.0E-7	<0.001	1.8
GO:0006139	nucleobase-containing compound metabolic process	5961	60.0	33.8	+26.2	2.1E-7	<0.001	1.8
GO:0046483	heterocycle metabolic process	6121	61.0	34.8	+26.2	2.1E-7	<0.001	1.8
GO:0006357	regulation of transcription from RNA polymerase II promoter	1499	26.0	8.5	+17.5	2.2E-7	<0.001	3.1
GO:0006725	cellular aromatic compound metabolic process	6132	61.0	34.8	+26.2	2.3E-7	<0.001	1.8
GO:0043170	macromolecule metabolic process	7993	72.0	45.4	+26.6	3.1E-7	<0.001	1.6
GO:0046683	response to organophosphorus	118	8.0	0.7	+7.3	3.7E-7	<0.001	11.9
GO:0051591	response to cAMP	88	7.0	0.5	+6.5	6.8E-7	<0.001	14.0
GO:1901360	organic cyclic compound metabolic process	6335	61.0	36.0	+25.0	8.1E-7	<0.001	1.7
GO:0034641	cellular nitrogen compound metabolic process	6336	61.0	36.0	+25.0	8.1E-7	<0.001	1.7
GO:0014074	response to purine-containing compound	132	8.0	0.7	+7.3	8.6E-7	<0.001	10.7
GO:0000981	sequence-specific DNA binding RNA polymerase II transcription factor activity	359	12.0	2.0	+10.0	9.5E-7	<0.001	5.9
GO:0044237	cellular metabolic process	9564	79.0	54.3	+24.7	1.8E-6	<0.001	1.5
GO:0006366	transcription from RNA polymerase II promoter	1677	26.0	9.5	+16.5	1.8E-6	<0.001	2.7
GO:0001228	RNA polymerase II transcription regulatory region sequence-specific DNA binding transcription factor activity involved in positive regulation of transcription	151	8.0	0.9	+7.1	2.4E-6	0.002	9.3
GO:0006807	nitrogen compound metabolic process	6701	62.0	38.1	+23.9	2.7E-6	0.002	1.6
GO:0048519	negative regulation of biological process	3601	41.0	20.4	+20.6	3.3E-6	0.004	2.0
GO:0006355	regulation of transcription, DNA-templated	3214	38.0	18.3	+19.7	3.7E-6	0.004	2.1
GO:0044238	primary metabolic process	9748	79.0	55.4	+23.6	4.4E-6	0.004	1.4
GO:0044085	cellular component biogenesis	1993	28.0	11.3	+16.7	4.6E-6	0.004	2.5
GO:2001141	regulation of RNA biosynthetic process	3252	38.0	18.5	+19.5	4.9E-6	0.006	2.1
GO:0001077	RNA polymerase II core promoter proximal region sequence-specific DNA binding transcription factor activity involved in positive regulation of transcription	122	7.0	0.7	+6.3	6.2E-6	0.012	10.1
GO:0010629	negative regulation of gene expression	1044	19.0	5.9	+13.1	6.2E-6	0.012	3.2
GO:0043228	non-membrane-bounded organelle	3422	39.0	19.4	+19.6	6.3E-6	0.012	2.0
GO:0043232	intracellular non-membrane-bounded organelle	3422	39.0	19.4	+19.6	6.3E-6	0.012	2.0
GO:0006461	protein complex assembly	1066	19.0	6.1	+12.9	8.4E-6	0.012	3.1
GO:0070271	protein complex biogenesis	1068	19.0	6.1	+12.9	8.6E-6	0.012	3.1
GO:0051252	regulation of RNA metabolic process	3334	38.0	18.9	+19.1	8.9E-6	0.012	2.0
GO:0003676	nucleic acid binding	3749	41.0	21.3	+19.7	9.2E-6	0.012	1.9
GO:0006996	organelle organization	2684	33.0	15.2	+17.8	9.2E-6	0.012	2.2
GO:0030099	myeloid cell differentiation	304	10.0	1.7	+8.3	9.2E-6	0.012	5.8
GO:0006351	transcription, DNA-templated	3340	38.0	19.0	+19.0	9.2E-6	0.012	2.0
GO:0000228	nuclear chromosome	374	11.0	2.1	+8.9	9.3E-6	0.012	5.2
GO:0031326	regulation of cellular biosynthetic process	3757	41.0	21.3	+19.7	9.7E-6	0.014	1.9
GO:0010605	negative regulation of macromolecule metabolic process	1609	24.0	9.1	+14.9	9.7E-6	0.014	2.6
GO:0022607	cellular component assembly	1842	26.0	10.5	+15.5	1.0E-5	0.016	2.5
GO:2000112	regulation of cellular macromolecule biosynthetic process	3505	39.0	19.9	+19.1	1.1E-5	0.016	2.0
GO:0071822	protein complex subunit organization	1410	22.0	8.0	+14.0	1.2E-5	0.016	2.7
GO:0009892	negative regulation of metabolic process	1749	25.0	9.9	+15.1	1.3E-5	0.016	2.5
GO:0009889	regulation of biosynthetic process	3801	41.0	21.6	+19.4	1.3E-5	0.016	1.9
GO:0010468	regulation of gene expression	4089	43.0	23.2	+19.8	1.3E-5	0.016	1.9
GO:0071704	organic substance metabolic process	10025	79.0	56.9	+22.1	1.7E-5	0.016	1.4
GO:0032774	RNA biosynthetic process	3436	38.0	19.5	+18.5	1.8E-5	0.018	1.9
GO:0043565	sequence-specific DNA binding	751	15.0	4.3	+10.7	2.3E-5	0.026	3.5
GO:0010556	regulation of macromolecule biosynthetic process	3614	39.0	20.5	+18.5	2.4E-5	0.026	1.9
GO:0060255	regulation of macromolecule metabolic process	4913	48.0	27.9	+20.1	2.4E-5	0.026	1.7
GO:0045637	regulation of myeloid cell differentiation	165	7.0	0.9	+6.1	4.4E-5	0.040	7.5
GO:0065003	macromolecular complex assembly	1224	19.0	7.0	+12.0	5.6E-5	0.048	2.7
GO:0034654	nucleobase-containing compound biosynthetic process	3766	39.0	21.4	+17.6	6.1E-5	0.050	1.8
GO:0048522	positive regulation of cellular process	3645	38.0	20.7	+17.3	6.9E-5	0.058	1.8
GO:0043933	macromolecular complex subunit organization	1583	22.0	9.0	+13.0	7.1E-5	0.058	2.4
GO:0019219	regulation of nucleobase-containing compound metabolic process	4084	41.0	23.2	+17.8	7.4E-5	0.058	1.8
GO:0045893	positive regulation of transcription, DNA-templated	1151	18.0	6.5	+11.5	8.3E-5	0.060	2.8
GO:0071495	cellular response to endogenous stimulus	945	16.0	5.4	+10.6	8.6E-5	0.062	3.0
GO:0045944	positive regulation of transcription from RNA polymerase II promoter	845	15.0	4.8	+10.2	8.6E-5	0.062	3.1
GO:0005515	protein binding	8254	67.0	46.9	+20.1	9.2E-5	0.066	1.4
GO:0018130	heterocycle biosynthetic process	3835	39.0	21.8	+17.2	9.2E-5	0.066	1.8
GO:0048513	organ development	2736	31.0	15.5	+15.5	9.3E-5	0.066	2.0
GO:0019438	aromatic compound biosynthetic process	3838	39.0	21.8	+17.2	9.4E-5	0.066	1.8
GO:0051171	regulation of nitrogen compound metabolic process	4172	41.0	23.7	+17.3	1.2E-4	0.084	1.7
GO:1902680	positive regulation of RNA biosynthetic process	1191	18.0	6.8	+11.2	1.3E-4	0.086	2.7
GO:0019222	regulation of metabolic process	5850	52.0	33.2	+18.8	1.3E-4	0.086	1.6
GO:0044271	cellular nitrogen compound biosynthetic process	3895	39.0	22.1	+16.9	1.3E-4	0.086	1.8
GO:0010467	gene expression	4928	46.0	28.0	+18.0	1.3E-4	0.086	1.6
GO:0031323	regulation of cellular metabolic process	5242	48.0	29.8	+18.2	1.4E-4	0.088	1.6
GO:0007517	muscle organ development	341	9.0	1.9	+7.1	1.4E-4	0.088	4.6
GO:0048518	positive regulation of biological process	4072	40.0	23.1	+16.9	1.6E-4	0.094	1.7
GO:0051254	positive regulation of RNA metabolic process	1212	18.0	6.9	+11.1	1.6E-4	0.094	2.6
GO:0080090	regulation of primary metabolic process	5278	48.0	30.0	+18.0	1.6E-4	0.102	1.6
GO:0031981	nuclear lumen	2169	26.0	12.3	+13.7	1.6E-4	0.102	2.1
GO:0016070	RNA metabolic process	4082	40.0	23.2	+16.8	1.7E-4	0.102	1.7
GO:0009719	response to endogenous stimulus	1331	19.0	7.6	+11.4	1.7E-4	0.106	2.5
GO:1901362	organic cyclic compound biosynthetic process	3952	39.0	22.4	+16.6	1.8E-4	0.110	1.7
GO:0001892	embryonic placenta development	93	5.0	0.5	+4.5	1.9E-4	0.120	9.5
GO:0001890	placenta development	147	6.0	0.8	+5.2	1.9E-4	0.122	7.2
GO:0016043	cellular component organization	4866	45.0	27.6	+17.4	2.1E-4	0.128	1.6
GO:0030097	hemopoiesis	621	12.0	3.5	+8.5	2.1E-4	0.128	3.4
GO:0048523	negative regulation of cellular process	3274	34.0	18.6	+15.4	2.1E-4	0.128	1.8
GO:0010243	response to organonitrogen compound	719	13.0	4.1	+8.9	2.2E-4	0.130	3.2
GO:0031327	negative regulation of cellular biosynthetic process	1135	17.0	6.4	+10.6	2.2E-4	0.132	2.6
GO:0005654	nucleoplasm	1477	20.0	8.4	+11.6	2.3E-4	0.134	2.4
GO:0010628	positive regulation of gene expression	1253	18.0	7.1	+10.9	2.4E-4	0.140	2.5
GO:0009888	tissue development	1485	20.0	8.4	+11.6	2.4E-4	0.142	2.4
GO:2000113	negative regulation of cellular macromolecule biosynthetic process	1038	16.0	5.9	+10.1	2.5E-4	0.148	2.7
GO:0009890	negative regulation of biosynthetic process	1152	17.0	6.5	+10.5	2.6E-4	0.148	2.6
GO:0070013	intracellular organelle lumen	2779	30.0	15.8	+14.2	3.0E-4	0.158	1.9
GO:1901363	heterocyclic compound binding	5579	49.0	31.7	+17.3	3.3E-4	0.172	1.5
GO:0007275	multicellular organismal development	4363	41.0	24.8	+16.2	3.3E-4	0.182	1.7
GO:0044212	transcription regulatory region DNA binding	471	10.0	2.7	+7.3	3.5E-4	0.190	3.7
GO:0048534	hematopoietic or lymphoid organ development	658	12.0	3.7	+8.3	3.6E-4	0.192	3.2
GO:0044428	nuclear part	2549	28.0	14.5	+13.5	3.8E-4	0.194	1.9
GO:0000975	regulatory region DNA binding	479	10.0	2.7	+7.3	4.0E-4	0.208	3.7
GO:0001067	regulatory region nucleic acid binding	479	10.0	2.7	+7.3	4.0E-4	0.208	3.7
GO:0010558	negative regulation of macromolecule biosynthetic process	1086	16.0	6.2	+9.8	4.2E-4	0.210	2.6
GO:0043233	organelle lumen	2836	30.0	16.1	+13.9	4.2E-4	0.210	1.9
GO:0097159	organic cyclic compound binding	5647	49.0	32.1	+16.9	4.4E-4	0.222	1.5
GO:1901698	response to nitrogen compound	780	13.0	4.4	+8.6	4.8E-4	0.244	2.9
GO:0010557	positive regulation of macromolecule biosynthetic process	1342	18.0	7.6	+10.4	5.4E-4	0.262	2.4
GO:0002520	immune system development	692	12.0	3.9	+8.1	5.7E-4	0.264	3.1
GO:0045595	regulation of cell differentiation	1238	17.0	7.0	+10.0	6.0E-4	0.270	2.4
GO:0045935	positive regulation of nucleobase-containing compound metabolic process	1359	18.0	7.7	+10.3	6.3E-4	0.278	2.3
GO:0031324	negative regulation of cellular metabolic process	1606	20.0	9.1	+10.9	6.7E-4	0.292	2.2
GO:0034645	cellular macromolecule biosynthetic process	4358	40.0	24.7	+15.3	6.8E-4	0.296	1.6
GO:0045892	negative regulation of transcription, DNA-templated	920	14.0	5.2	+8.8	7.1E-4	0.308	2.7
GO:0000122	negative regulation of transcription from RNA polymerase II promoter	614	11.0	3.5	+7.5	7.4E-4	0.312	3.2
GO:0042981	regulation of apoptotic process	1263	17.0	7.2	+9.8	7.6E-4	0.314	2.4
GO:0051173	positive regulation of nitrogen compound metabolic process	1385	18.0	7.9	+10.1	7.9E-4	0.324	2.3
GO:0043067	regulation of programmed cell death	1275	17.0	7.2	+9.8	8.4E-4	0.328	2.3
GO:1902679	negative regulation of RNA biosynthetic process	938	14.0	5.3	+8.7	8.6E-4	0.334	2.6
GO:0001503	ossification	354	8.0	2.0	+6.0	9.4E-4	0.354	4.0
GO:0043230	extracellular organelle	2440	26.0	13.9	+12.1	1.0E-3	0.378	1.9
GO:0070062	extracellular vesicular exosome	2440	26.0	13.9	+12.1	1.0E-3	0.378	1.9
GO:0065010	extracellular membrane-bounded organelle	2440	26.0	13.9	+12.1	1.0E-3	0.378	1.9
GO:0045934	negative regulation of nucleobase-containing compound metabolic process	1071	15.0	6.1	+8.9	1.1E-3	0.382	2.5
GO:0051253	negative regulation of RNA metabolic process	971	14.0	5.5	+8.5	1.2E-3	0.402	2.5
GO:0031328	positive regulation of cellular biosynthetic process	1439	18.0	8.2	+9.8	1.2E-3	0.406	2.2
GO:0000976	transcription regulatory region sequence-specific DNA binding	286	7.0	1.6	+5.4	1.2E-3	0.414	4.3
GO:0009059	macromolecule biosynthetic process	4490	40.0	25.5	+14.5	1.3E-3	0.414	1.6
GO:0010033	response to organic substance	2342	25.0	13.3	+11.7	1.3E-3	0.418	1.9
GO:0051172	negative regulation of nitrogen compound metabolic process	1091	15.0	6.2	+8.8	1.3E-3	0.422	2.4
GO:0010941	regulation of cell death	1328	17.0	7.5	+9.5	1.3E-3	0.432	2.3
GO:0044767	single-organism developmental process	4962	43.0	28.2	+14.8	1.3E-3	0.434	1.5
GO:0043066	negative regulation of apoptotic process	662	11.0	3.8	+7.2	1.4E-3	0.442	2.9
GO:0000977	RNA polymerase II regulatory region sequence-specific DNA binding	215	6.0	1.2	+4.8	1.4E-3	0.456	4.9
GO:0009891	positive regulation of biosynthetic process	1461	18.0	8.3	+9.7	1.4E-3	0.456	2.2
GO:0043069	negative regulation of programmed cell death	671	11.0	3.8	+7.2	1.5E-3	0.470	2.9
GO:0050793	regulation of developmental process	1721	20.0	9.8	+10.2	1.6E-3	0.472	2.0
GO:0001012	RNA polymerase II regulatory region DNA binding	219	6.0	1.2	+4.8	1.6E-3	0.480	4.8
GO:0048731	system development	3796	35.0	21.6	+13.4	1.6E-3	0.482	1.6
GO:0044421	extracellular region part	3382	32.0	19.2	+12.8	1.8E-3	0.518	1.7
GO:0048856	anatomical structure development	4438	39.0	25.2	+13.8	1.9E-3	0.532	1.5
GO:0032870	cellular response to hormone stimulus	493	9.0	2.8	+6.2	2.0E-3	0.532	3.2
GO:0009725	response to hormone	807	12.0	4.6	+7.4	2.1E-3	0.544	2.6
GO:0045597	positive regulation of cell differentiation	600	10.0	3.4	+6.6	2.2E-3	0.554	2.9
GO:1901576	organic substance biosynthetic process	5402	45.0	30.7	+14.3	2.2E-3	0.554	1.5
GO:0030154	cell differentiation	3141	30.0	17.8	+12.2	2.3E-3	0.554	1.7
GO:0044707	single-multicellular organism process	6057	49.0	34.4	+14.6	2.4E-3	0.572	1.4
GO:0060548	negative regulation of cell death	711	11.0	4.0	+7.0	2.4E-3	0.576	2.7
GO:0014070	response to organic cyclic compound	713	11.0	4.0	+7.0	2.4E-3	0.578	2.7
GO:0061061	muscle structure development	508	9.0	2.9	+6.1	2.4E-3	0.580	3.1
GO:0002573	myeloid leukocyte differentiation	167	5.0	0.9	+4.1	2.7E-3	0.614	5.3
GO:0006915	apoptotic process	1676	19.0	9.5	+9.5	2.7E-3	0.620	2.0
GO:0048869	cellular developmental process	3329	31.0	18.9	+12.1	2.8E-3	0.620	1.6
GO:0044249	cellular biosynthetic process	5302	44.0	30.1	+13.9	2.8E-3	0.620	1.5
GO:0050794	regulation of cellular process	8974	66.0	51.0	+15.0	2.9E-3	0.624	1.3
GO:0007519	skeletal muscle tissue development	171	5.0	1.0	+4.0	2.9E-3	0.636	5.1
GO:0009058	biosynthetic process	5477	45.0	31.1	+13.9	3.0E-3	0.636	1.4
GO:0009612	response to mechanical stimulus	172	5.0	1.0	+4.0	3.0E-3	0.638	5.1
GO:2000026	regulation of multicellular organismal development	1316	16.0	7.5	+8.5	3.1E-3	0.640	2.1
GO:0051239	regulation of multicellular organismal process	2089	22.0	11.9	+10.1	3.1E-3	0.648	1.9
GO:0012501	programmed cell death	1695	19.0	9.6	+9.4	3.1E-3	0.648	2.0
GO:0060538	skeletal muscle organ development	178	5.0	1.0	+4.0	3.5E-3	0.678	4.9
GO:0008284	positive regulation of cell proliferation	749	11.0	4.3	+6.7	3.6E-3	0.680	2.6
GO:0043566	structure-specific DNA binding	259	6.0	1.5	+4.5	3.6E-3	0.684	4.1
GO:0009653	anatomical structure morphogenesis	2266	23.0	12.9	+10.1	3.9E-3	0.698	1.8
GO:0008134	transcription factor binding	453	8.0	2.6	+5.4	4.3E-3	0.728	3.1
GO:0006950	response to stress	3278	30.0	18.6	+11.4	4.3E-3	0.728	1.6
GO:0010604	positive regulation of macromolecule metabolic process	2149	22.0	12.2	+9.8	4.4E-3	0.728	1.8
GO:0042221	response to chemical	3577	32.0	20.3	+11.7	4.4E-3	0.732	1.6
GO:0051090	regulation of sequence-specific DNA binding transcription factor activity	365	7.0	2.1	+4.9	4.8E-3	0.754	3.4
GO:0001649	osteoblast differentiation	197	5.0	1.1	+3.9	5.4E-3	0.766	4.5
GO:0008219	cell death	1924	20.0	10.9	+9.1	5.6E-3	0.782	1.8
GO:0016265	death	1927	20.0	10.9	+9.1	5.7E-3	0.784	1.8
GO:0044424	intracellular part	12322	83.0	70.0	+13.0	6.1E-3	0.790	1.2
GO:0007178	transmembrane receptor protein serine/threonine kinase signaling pathway	291	6.0	1.7	+4.3	6.4E-3	0.800	3.6
GO:0043065	positive regulation of apoptotic process	393	7.0	2.2	+4.8	7.2E-3	0.822	3.1
GO:0051094	positive regulation of developmental process	826	11.0	4.7	+6.3	7.3E-3	0.824	2.3
GO:0042127	regulation of cell proliferation	1319	15.0	7.5	+7.5	7.6E-3	0.836	2.0
GO:0060429	epithelium development	831	11.0	4.7	+6.3	7.6E-3	0.836	2.3
GO:0071560	cellular response to transforming growth factor beta stimulus	215	5.0	1.2	+3.8	7.7E-3	0.844	4.1
GO:0043068	positive regulation of programmed cell death	399	7.0	2.3	+4.7	7.8E-3	0.846	3.1
GO:0048017	inositol lipid-mediated signaling	216	5.0	1.2	+3.8	7.8E-3	0.848	4.1
GO:0048015	phosphatidylinositol-mediated signaling	216	5.0	1.2	+3.8	7.8E-3	0.848	4.1
GO:0071559	response to transforming growth factor beta	216	5.0	1.2	+3.8	7.8E-3	0.848	4.1
GO:0043229	intracellular organelle	10748	74.0	61.0	+13.0	8.3E-3	0.856	1.2
GO:0008283	cell proliferation	1726	18.0	9.8	+8.2	8.4E-3	0.858	1.8
GO:0005622	intracellular	12434	83.0	70.6	+12.4	8.6E-3	0.858	1.2
GO:0002521	leukocyte differentiation	409	7.0	2.3	+4.7	8.8E-3	0.860	3.0
GO:1901700	response to oxygen-containing compound	1214	14.0	6.9	+7.1	8.8E-3	0.860	2.0
GO:0048568	embryonic organ development	410	7.0	2.3	+4.7	8.9E-3	0.862	3.0
GO:0072358	cardiovascular system development	850	11.0	4.8	+6.2	9.0E-3	0.862	2.3
GO:0072359	circulatory system development	850	11.0	4.8	+6.2	9.0E-3	0.862	2.3
GO:0014706	striated muscle tissue development	316	6.0	1.8	+4.2	9.4E-3	0.870	3.3
GO:0010942	positive regulation of cell death	424	7.0	2.4	+4.6	0.01	0.884	2.9
GO:1901652	response to peptide	424	7.0	2.4	+4.6	0.01	0.884	2.9
GO:0002682	regulation of immune system process	1117	13.0	6.3	+6.7	0.01	0.886	2.0
GO:0031982	vesicle	3197	28.0	18.2	+9.8	0.01	0.894	1.5
GO:0060537	muscle tissue development	329	6.0	1.9	+4.1	0.01	0.898	3.2
GO:0051093	negative regulation of developmental process	647	9.0	3.7	+5.3	0.01	0.900	2.4
GO:0009605	response to external stimulus	1923	19.0	10.9	+8.1	0.01	0.900	1.7
GO:0001568	blood vessel development	545	8.0	3.1	+4.9	0.01	0.914	2.6
GO:0071363	cellular response to growth factor stimulus	658	9.0	3.7	+5.3	0.01	0.914	2.4
GO:0050789	regulation of biological process	9462	66.0	53.7	+12.3	0.01	0.914	1.2
GO:0000278	mitotic cell cycle	894	11.0	5.1	+5.9	0.01	0.914	2.2
GO:0009893	positive regulation of metabolic process	2369	22.0	13.5	+8.5	0.01	0.914	1.6
GO:0071417	cellular response to organonitrogen compound	450	7.0	2.6	+4.4	0.01	0.928	2.7
GO:0031325	positive regulation of cellular metabolic process	2244	21.0	12.7	+8.3	0.01	0.928	1.6
GO:0031988	membrane-bounded vesicle	3120	27.0	17.7	+9.3	0.01	0.928	1.5
GO:0070848	response to growth factor	675	9.0	3.8	+5.2	0.01	0.930	2.3
GO:0007049	cell cycle	1558	16.0	8.8	+7.2	0.01	0.930	1.8
GO:0042578	phosphoric ester hydrolase activity	352	6.0	2.0	+4.0	0.02	0.930	3.0
GO:0001944	vasculature development	571	8.0	3.2	+4.8	0.02	0.948	2.5
GO:0044267	cellular protein metabolic process	3782	31.0	21.5	+9.5	0.02	0.954	1.4
GO:0048545	response to steroid hormone	366	6.0	2.1	+3.9	0.02	0.954	2.9
GO:0001701	in utero embryonic development	367	6.0	2.1	+3.9	0.02	0.956	2.9
GO:0097305	response to alcohol	273	5.0	1.6	+3.4	0.02	0.962	3.2
GO:1901699	cellular response to nitrogen compound	488	7.0	2.8	+4.2	0.02	0.968	2.5
GO:0009790	embryo development	976	11.0	5.5	+5.5	0.02	0.976	2.0
GO:0007167	enzyme linked receptor protein signaling pathway	981	11.0	5.6	+5.4	0.02	0.976	2.0
GO:0071407	cellular response to organic cyclic compound	293	5.0	1.7	+3.3	0.03	0.976	3.0
GO:0043231	intracellular membrane-bounded organelle	9733	66.0	55.3	+10.7	0.03	0.976	1.2
GO:0005813	centrosome	398	6.0	2.3	+3.7	0.03	0.976	2.7
GO:0005102	receptor binding	1265	13.0	7.2	+5.8	0.03	0.978	1.8
GO:0043434	response to peptide hormone	403	6.0	2.3	+3.7	0.03	0.978	2.6
GO:0045596	negative regulation of cell differentiation	519	7.0	2.9	+4.1	0.03	0.980	2.4
GO:0001655	urogenital system development	305	5.0	1.7	+3.3	0.03	0.982	2.9
GO:0048729	tissue morphogenesis	526	7.0	3.0	+4.0	0.03	0.982	2.3
GO:0043227	membrane-bounded organelle	10904	72.0	61.9	+10.1	0.03	0.988	1.2
GO:0001558	regulation of cell growth	315	5.0	1.8	+3.2	0.03	0.988	2.8
GO:0002009	morphogenesis of an epithelium	424	6.0	2.4	+3.6	0.03	0.988	2.5
GO:0048598	embryonic morphogenesis	539	7.0	3.1	+3.9	0.03	0.988	2.3
GO:0007267	cell-cell signaling	1185	12.0	6.7	+5.3	0.04	0.988	1.8
GO:0009611	response to wounding	1192	12.0	6.8	+5.2	0.04	0.994	1.8
GO:0010608	posttranscriptional regulation of gene expression	442	6.0	2.5	+3.5	0.04	0.994	2.4
GO:0071310	cellular response to organic substance	1763	16.0	10.0	+6.0	0.04	0.994	1.6
GO:0003002	regionalization	334	5.0	1.9	+3.1	0.04	0.994	2.6
GO:0005829	cytosol	2666	22.0	15.1	+6.9	0.04	0.994	1.5
GO:0065008	regulation of biological quality	2982	24.0	16.9	+7.1	0.05	0.994	1.4
GO:0043234	protein complex	3774	29.0	21.4	+7.6	0.05	0.994	1.4
GO:0033554	cellular response to stress	1404	13.0	8.0	+5.0	0.05	0.996	1.6
GO:0043009	chordate embryonic development	609	7.0	3.5	+3.5	0.06	1000	2.0
GO:1901615	organic hydroxy compound metabolic process	490	6.0	2.8	+3.2	0.06	1000	2.2
GO:0009792	embryo development ending in birth or egg hatching	615	7.0	3.5	+3.5	0.06	1000	2.0
GO:0030334	regulation of cell migration	495	6.0	2.8	+3.2	0.06	1000	2.1
GO:0006066	alcohol metabolic process	379	5.0	2.2	+2.8	0.07	1000	2.3
GO:0035556	intracellular signal transduction	2326	19.0	13.2	+5.8	0.07	1000	1.4
GO:0022008	neurogenesis	1305	12.0	7.4	+4.6	0.07	1000	1.6
GO:0000280	nuclear division	507	6.0	2.9	+3.1	0.07	1000	2.1
GO:0003712	transcription cofactor activity	507	6.0	2.9	+3.1	0.07	1000	2.1
GO:0043412	macromolecule modification	3118	24.0	17.7	+6.3	0.07	1000	1.4
GO:0006928	cellular component movement	1606	14.0	9.1	+4.9	0.07	1000	1.5
GO:0019899	enzyme binding	1320	12.0	7.5	+4.5	0.07	1000	1.6
GO:0005615	extracellular space	1182	11.0	6.7	+4.3	0.07	1000	1.6
GO:0006935	chemotaxis	641	7.0	3.6	+3.4	0.07	1000	1.9
GO:0042330	taxis	641	7.0	3.6	+3.4	0.07	1000	1.9
GO:0005815	microtubule organizing center	514	6.0	2.9	+3.1	0.07	1000	2.1
GO:0016049	cell growth	392	5.0	2.2	+2.8	0.07	1000	2.2
GO:1901701	cellular response to oxygen-containing compound	780	8.0	4.4	+3.6	0.08	1000	1.8
GO:0006955	immune response	1335	12.0	7.6	+4.4	0.08	1000	1.6
GO:0036211	protein modification process	2992	23.0	17.0	+6.0	0.08	1000	1.4
GO:0006464	cellular protein modification process	2992	23.0	17.0	+6.0	0.08	1000	1.4
GO:2000145	regulation of cell motility	522	6.0	3.0	+3.0	0.08	1000	2.0
GO:0042493	response to drug	400	5.0	2.3	+2.7	0.08	1000	2.2
GO:0019538	protein metabolic process	4597	33.0	26.1	+6.9	0.08	1000	1.3
GO:0048646	anatomical structure formation involved in morphogenesis	923	9.0	5.2	+3.8	0.08	1000	1.7
GO:0080134	regulation of response to stress	926	9.0	5.3	+3.7	0.08	1000	1.7
GO:0030855	epithelial cell differentiation	529	6.0	3.0	+3.0	0.08	1000	2.0
GO:0015630	microtubule cytoskeleton	928	9.0	5.3	+3.7	0.08	1000	1.7
GO:0051726	regulation of cell cycle	796	8.0	4.5	+3.5	0.08	1000	1.8
GO:0043207	response to external biotic stimulus	664	7.0	3.8	+3.2	0.08	1000	1.9
GO:0051707	response to other organism	664	7.0	3.8	+3.2	0.08	1000	1.9
GO:0000989	transcription factor binding transcription factor activity	536	6.0	3.0	+3.0	0.08	1000	2.0
GO:0048870	cell motility	1078	10.0	6.1	+3.9	0.09	1000	1.6
GO:0051674	localization of cell	1078	10.0	6.1	+3.9	0.09	1000	1.6
GO:0048285	organelle fission	538	6.0	3.1	+2.9	0.09	1000	2.0
GO:0044464	cell part	14479	89.0	82.2	+6.8	0.09	1000	1.1
GO:0016568	chromatin modification	542	6.0	3.1	+2.9	0.09	1000	1.9
GO:0048699	generation of neurons	1227	11.0	7.0	+4.0	0.09	1000	1.6
GO:0051716	cellular response to stimulus	6145	42.0	34.9	+7.1	0.09	1000	1.2
GO:0033993	response to lipid	682	7.0	3.9	+3.1	0.09	1000	1.8
GO:0007507	heart development	428	5.0	2.4	+2.6	0.10	1000	2.1
GO:0009607	response to biotic stimulus	690	7.0	3.9	+3.1	0.10	1000	1.8
GO:0045087	innate immune response	837	8.0	4.8	+3.2	0.10	1000	1.7
GO:0009887	organ morphogenesis	840	8.0	4.8	+3.2	0.11	1000	1.7
GO:0040012	regulation of locomotion	574	6.0	3.3	+2.7	0.11	1000	1.8
GO:0005856	cytoskeleton	1874	15.0	10.6	+4.4	0.11	1000	1.4
GO:0030182	neuron differentiation	1132	10.0	6.4	+3.6	0.11	1000	1.6
GO:0016788	hydrolase activity, acting on ester bonds	710	7.0	4.0	+3.0	0.11	1000	1.7
GO:0044087	regulation of cellular component biogenesis	445	5.0	2.5	+2.5	0.11	1000	2.0
GO:0070887	cellular response to chemical stimulus	2183	17.0	12.4	+4.6	0.11	1000	1.4
GO:0040008	regulation of growth	579	6.0	3.3	+2.7	0.11	1000	1.8
GO:0016477	cell migration	999	9.0	5.7	+3.3	0.11	1000	1.6
GO:0007389	pattern specification process	453	5.0	2.6	+2.4	0.12	1000	1.9
GO:0008285	negative regulation of cell proliferation	586	6.0	3.3	+2.7	0.12	1000	1.8
GO:0051270	regulation of cellular component movement	588	6.0	3.3	+2.7	0.12	1000	1.8
GO:0051301	cell division	732	7.0	4.2	+2.8	0.12	1000	1.7
GO:0048610	cellular process involved in reproduction	464	5.0	2.6	+2.4	0.12	1000	1.9
GO:0034097	response to cytokine	602	6.0	3.4	+2.6	0.13	1000	1.8
GO:0048514	blood vessel morphogenesis	476	5.0	2.7	+2.3	0.13	1000	1.8
GO:0007399	nervous system development	1942	15.0	11.0	+4.0	0.14	1000	1.4
GO:0007154	cell communication	5750	38.0	32.7	+5.3	0.16	1000	1.2
GO:0044446	intracellular organelle part	6463	42.0	36.7	+5.3	0.17	1000	1.1
GO:0009628	response to abiotic stimulus	956	8.0	5.4	+2.6	0.18	1000	1.5
GO:0042060	wound healing	664	6.0	3.8	+2.2	0.18	1000	1.6
GO:0007165	signal transduction	5156	34.0	29.3	+4.7	0.18	1000	1.2
GO:0006952	defense response	1418	11.0	8.1	+2.9	0.18	1000	1.4
GO:0044700	single organism signaling	5668	37.0	32.2	+4.8	0.18	1000	1.1
GO:0051128	regulation of cellular component organization	1581	12.0	9.0	+3.0	0.19	1000	1.3
GO:0042592	homeostatic process	1280	10.0	7.3	+2.7	0.19	1000	1.4
GO:0046649	lymphocyte activation	538	5.0	3.1	+1.9	0.19	1000	1.6
GO:0001816	cytokine production	544	5.0	3.1	+1.9	0.20	1000	1.6
GO:0006974	cellular response to DNA damage stimulus	694	6.0	3.9	+2.1	0.20	1000	1.5
GO:0009968	negative regulation of signal transduction	855	7.0	4.9	+2.1	0.21	1000	1.4
GO:0061564	axon development	565	5.0	3.2	+1.8	0.22	1000	1.6
GO:0044422	organelle part	6633	42.0	37.7	+4.3	0.22	1000	1.1
GO:0044763	single-organism cellular process	11189	68.0	63.5	+4.5	0.22	1000	1.1
GO:0048585	negative regulation of response to stimulus	1023	8.0	5.8	+2.2	0.23	1000	1.4
GO:0023057	negative regulation of signaling	895	7.0	5.1	+1.9	0.25	1000	1.4
GO:0051248	negative regulation of protein metabolic process	592	5.0	3.4	+1.6	0.25	1000	1.5
GO:0097190	apoptotic signaling pathway	593	5.0	3.4	+1.6	0.25	1000	1.5
GO:0010648	negative regulation of cell communication	899	7.0	5.1	+1.9	0.25	1000	1.4
GO:0050776	regulation of immune response	747	6.0	4.2	+1.8	0.25	1000	1.4
GO:0007610	behavior	602	5.0	3.4	+1.6	0.26	1000	1.5
GO:0004672	protein kinase activity	602	5.0	3.4	+1.6	0.26	1000	1.5
GO:0070647	protein modification by small protein conjugation or removal	756	6.0	4.3	+1.7	0.26	1000	1.4
GO:0044092	negative regulation of molecular function	911	7.0	5.2	+1.8	0.26	1000	1.4
GO:1903047	mitotic cell cycle process	772	6.0	4.4	+1.6	0.27	1000	1.4
GO:0060284	regulation of cell development	622	5.0	3.5	+1.5	0.28	1000	1.4
GO:0048468	cell development	1736	12.0	9.9	+2.1	0.28	1000	1.2
GO:0045321	leukocyte activation	632	5.0	3.6	+1.4	0.29	1000	1.4
GO:0016301	kinase activity	792	6.0	4.5	+1.5	0.29	1000	1.3
GO:0031175	neuron projection development	797	6.0	4.5	+1.5	0.30	1000	1.3
GO:0023014	signal transduction by phosphorylation	641	5.0	3.6	+1.4	0.30	1000	1.4
GO:0044265	cellular macromolecule catabolic process	803	6.0	4.6	+1.4	0.31	1000	1.3
GO:1902589	single-organism organelle organization	1774	12.0	10.1	+1.9	0.31	1000	1.2
GO:0048584	positive regulation of response to stimulus	1463	10.0	8.3	+1.7	0.32	1000	1.2
GO:0044703	multi-organism reproductive process	817	6.0	4.6	+1.4	0.32	1000	1.3
GO:0002684	positive regulation of immune system process	671	5.0	3.8	+1.2	0.33	1000	1.3
GO:0032446	protein modification by small protein conjugation	672	5.0	3.8	+1.2	0.33	1000	1.3
GO:0022402	cell cycle process	1158	8.0	6.6	+1.4	0.34	1000	1.2
GO:0032268	regulation of cellular protein metabolic process	1525	10.0	8.7	+1.3	0.37	1000	1.2
GO:0023051	regulation of signaling	2542	16.0	14.4	+1.6	0.37	1000	1.1
GO:0045859	regulation of protein kinase activity	704	5.0	4.0	+1.0	0.37	1000	1.3
GO:0010646	regulation of cell communication	2552	16.0	14.5	+1.5	0.38	1000	1.1
GO:0016773	phosphotransferase activity, alcohol group as acceptor	711	5.0	4.0	+1.0	0.38	1000	1.2
GO:0022414	reproductive process	1044	7.0	5.9	+1.1	0.38	1000	1.2
GO:0007268	synaptic transmission	715	5.0	4.1	+0.9	0.38	1000	1.2
GO:0046872	metal ion binding	3934	24.0	22.3	+1.7	0.38	1000	1.1
GO:0007010	cytoskeleton organization	901	6.0	5.1	+0.9	0.40	1000	1.2
GO:0065009	regulation of molecular function	2441	15.0	13.9	+1.1	0.41	1000	1.1
GO:1902531	regulation of intracellular signal transduction	1417	9.0	8.0	+1.0	0.41	1000	1.1
GO:0048666	neuron development	910	6.0	5.2	+0.8	0.41	1000	1.2
GO:0007166	cell surface receptor signaling pathway	3133	19.0	17.8	+1.2	0.42	1000	1.1
GO:0043549	regulation of kinase activity	745	5.0	4.2	+0.8	0.42	1000	1.2
GO:0051246	regulation of protein metabolic process	1933	12.0	11.0	+1.0	0.42	1000	1.1
GO:0043169	cation binding	4005	24.0	22.7	+1.3	0.42	1000	1.1
GO:0048583	regulation of response to stimulus	2971	18.0	16.9	+1.1	0.42	1000	1.1
GO:0023056	positive regulation of signaling	1089	7.0	6.2	+0.8	0.42	1000	1.1
GO:0030030	cell projection organization	1089	7.0	6.2	+0.8	0.42	1000	1.1
GO:0009966	regulation of signal transduction	2288	14.0	13.0	+1.0	0.43	1000	1.1
GO:0010647	positive regulation of cell communication	1093	7.0	6.2	+0.8	0.43	1000	1.1
GO:0048858	cell projection morphogenesis	763	5.0	4.3	+0.7	0.44	1000	1.2
GO:0016772	transferase activity, transferring phosphorus-containing groups	933	6.0	5.3	+0.7	0.44	1000	1.1
GO:0032990	cell part morphogenesis	779	5.0	4.4	+0.6	0.46	1000	1.1
GO:0000904	cell morphogenesis involved in differentiation	781	5.0	4.4	+0.6	0.46	1000	1.1
GO:0043167	ion binding	5822	34.0	33.1	+0.9	0.46	1000	1.0
GO:0044822	poly(A) RNA binding	1130	7.0	6.4	+0.6	0.46	1000	1.1
GO:0031329	regulation of cellular catabolic process	789	5.0	4.5	+0.5	0.47	1000	1.1
GO:0009057	macromolecule catabolic process	994	6.0	5.6	+0.4	0.50	1000	1.1
GO:0007417	central nervous system development	824	5.0	4.7	+0.3	0.50	1000	1.1
GO:0044430	cytoskeletal part	1363	8.0	7.7	+0.3	0.51	1000	1.0
GO:0001775	cell activation	847	5.0	4.8	+0.2	0.53	1000	1.0
GO:0006629	lipid metabolic process	1203	7.0	6.8	+0.2	0.53	1000	1.0
GO:0051338	regulation of transferase activity	849	5.0	4.8	+0.2	0.53	1000	1.0
GO:0031399	regulation of protein modification process	1215	7.0	6.9	+0.1	0.54	1000	1.0
GO:0006468	protein phosphorylation	1395	8.0	7.9	+0.1	0.54	1000	1.0
GO:0009967	positive regulation of signal transduction	1039	6.0	5.9	+0.1	0.54	1000	1.0
GO:0044093	positive regulation of molecular function	1402	8.0	8.0	0.0	0.55	1000	1.0
GO:0009894	regulation of catabolic process	869	5.0	4.9	+0.1	0.55	1000	1.0
GO:0042802	identical protein binding	1057	6.0	6.0	0.0	0.56	1000	1.0
GO:0000902	cell morphogenesis	1070	6.0	6.1	-0.1	0.57	1000	1.0
GO:0097367	carbohydrate derivative binding	2154	12.0	12.2	-0.2	0.57	1000	1.0
GO:0044702	single organism reproductive process	914	5.0	5.2	-0.2	0.60	1000	1.0
GO:0016310	phosphorylation	1846	10.0	10.5	-0.5	0.61	1000	1.0
GO:0006796	phosphate-containing compound metabolic process	3501	19.0	19.9	-0.9	0.62	1000	1.0
GO:0032989	cellular component morphogenesis	1137	6.0	6.5	-0.5	0.63	1000	0.9
GO:0001932	regulation of protein phosphorylation	955	5.0	5.4	-0.4	0.64	1000	0.9
GO:0044710	single-organism metabolic process	5342	29.0	30.3	-1.3	0.65	1000	1.0
GO:0006793	phosphorus metabolic process	3546	19.0	20.1	-1.1	0.65	1000	0.9
GO:0032879	regulation of localization	1780	9.0	10.1	-1.1	0.69	1000	0.9
GO:0051174	regulation of phosphorus metabolic process	1790	9.0	10.2	-1.2	0.70	1000	0.9
GO:0044711	single-organism biosynthetic process	1421	7.0	8.1	-1.1	0.70	1000	0.9
GO:0009056	catabolic process	2745	14.0	15.6	-1.6	0.71	1000	0.9
GO:0044270	cellular nitrogen compound catabolic process	1426	7.0	8.1	-1.1	0.71	1000	0.9
GO:0046700	heterocycle catabolic process	1427	7.0	8.1	-1.1	0.71	1000	0.9
GO:0019439	aromatic compound catabolic process	1428	7.0	8.1	-1.1	0.71	1000	0.9
GO:0032555	purine ribonucleotide binding	1811	9.0	10.3	-1.3	0.71	1000	0.9
GO:0051247	positive regulation of protein metabolic process	1041	5.0	5.9	-0.9	0.71	1000	0.8
GO:0044248	cellular catabolic process	2383	12.0	13.5	-1.5	0.71	1000	0.9
GO:0032553	ribonucleotide binding	1827	9.0	10.4	-1.4	0.72	1000	0.9
GO:0044712	single-organism catabolic process	1829	9.0	10.4	-1.4	0.72	1000	0.9
GO:0017076	purine nucleotide binding	1831	9.0	10.4	-1.4	0.72	1000	0.9
GO:1901361	organic cyclic compound catabolic process	1464	7.0	8.3	-1.3	0.73	1000	0.8
GO:0003723	RNA binding	1495	7.0	8.5	-1.5	0.75	1000	0.8
GO:0032559	adenyl ribonucleotide binding	1497	7.0	8.5	-1.5	0.76	1000	0.8
GO:0030554	adenyl nucleotide binding	1514	7.0	8.6	-1.6	0.77	1000	0.8
GO:0046434	organophosphate catabolic process	1132	5.0	6.4	-1.4	0.78	1000	0.8
GO:1901575	organic substance catabolic process	2520	12.0	14.3	-2.3	0.78	1000	0.8
GO:0043168	anion binding	2532	12.0	14.4	-2.4	0.79	1000	0.8
GO:0016787	hydrolase activity	2343	11.0	13.3	-2.3	0.79	1000	0.8
GO:0042325	regulation of phosphorylation	1154	5.0	6.6	-1.6	0.79	1000	0.8
GO:0035639	purine ribonucleoside triphosphate binding	1772	8.0	10.1	-2.1	0.80	1000	0.8
GO:0019220	regulation of phosphate metabolic process	1777	8.0	10.1	-2.1	0.80	1000	0.8
GO:0043085	positive regulation of catalytic activity	1173	5.0	6.7	-1.7	0.80	1000	0.8
GO:0032550	purine ribonucleoside binding	1781	8.0	10.1	-2.1	0.80	1000	0.8
GO:0034655	nucleobase-containing compound catabolic process	1381	6.0	7.8	-1.8	0.80	1000	0.8
GO:0001883	purine nucleoside binding	1784	8.0	10.1	-2.1	0.80	1000	0.8
GO:0032549	ribonucleoside binding	1785	8.0	10.1	-2.1	0.81	1000	0.8
GO:0001882	nucleoside binding	1795	8.0	10.2	-2.2	0.81	1000	0.8
GO:0042995	cell projection	1402	6.0	8.0	-2.0	0.82	1000	0.8
GO:0050877	neurological system process	1203	5.0	6.8	-1.8	0.82	1000	0.7
GO:0005524	ATP binding	1465	6.0	8.3	-2.3	0.85	1000	0.7
GO:0005887	integral component of plasma membrane	1278	5.0	7.3	-2.3	0.86	1000	0.7
GO:0006508	proteolysis	1311	5.0	7.4	-2.4	0.87	1000	0.7
GO:0031226	intrinsic component of plasma membrane	1327	5.0	7.5	-2.5	0.88	1000	0.7
GO:1901565	organonitrogen compound catabolic process	1340	5.0	7.6	-2.6	0.89	1000	0.7
GO:0006163	purine nucleotide metabolic process	1368	5.0	7.8	-2.8	0.90	1000	0.6
GO:0050790	regulation of catalytic activity	2025	8.0	11.5	-3.5	0.90	1000	0.7
GO:0016740	transferase activity	2032	8.0	11.5	-3.5	0.90	1000	0.7
GO:0000166	nucleotide binding	2259	9.0	12.8	-3.8	0.91	1000	0.7
GO:1901265	nucleoside phosphate binding	2260	9.0	12.8	-3.8	0.91	1000	0.7
GO:0072521	purine-containing compound metabolic process	1408	5.0	8.0	-3.0	0.91	1000	0.6
GO:0019637	organophosphate metabolic process	1865	7.0	10.6	-3.6	0.91	1000	0.7
GO:0005737	cytoplasm	9475	47.0	53.8	-6.8	0.92	1000	0.9
GO:0071944	cell periphery	4502	20.0	25.6	-5.6	0.92	1000	0.8
GO:0044281	small molecule metabolic process	3215	13.0	18.3	-5.3	0.94	1000	0.7
GO:0005886	plasma membrane	4418	19.0	25.1	-6.1	0.94	1000	0.8
GO:0009117	nucleotide metabolic process	1519	5.0	8.6	-3.6	0.94	1000	0.6
GO:0006753	nucleoside phosphate metabolic process	1524	5.0	8.7	-3.7	0.94	1000	0.6
GO:0003008	system process	1767	6.0	10.0	-4.0	0.94	1000	0.6
GO:0005739	mitochondrion	1547	5.0	8.8	-3.8	0.94	1000	0.6
GO:0055086	nucleobase-containing small molecule metabolic process	1573	5.0	8.9	-3.9	0.95	1000	0.6
GO:0004871	signal transducer activity	1584	5.0	9.0	-4.0	0.95	1000	0.6
GO:0036094	small molecule binding	2524	9.0	14.3	-5.3	0.96	1000	0.6
GO:0044459	plasma membrane part	2143	7.0	12.2	-5.2	0.97	1000	0.6
GO:1901564	organonitrogen compound metabolic process	2397	8.0	13.6	-5.6	0.97	1000	0.6
GO:1901135	carbohydrate derivative metabolic process	2052	6.0	11.7	-5.7	0.98	1000	0.5
GO:0051649	establishment of localization in cell	2084	6.0	11.8	-5.8	0.98	1000	0.5
GO:0051641	cellular localization	2369	7.0	13.5	-6.5	0.99	1000	0.5
GO:0044444	cytoplasmic part	7031	28.0	39.9	-11.9	0.99	1000	0.7
GO:0044765	single-organism transport	3284	9.0	18.6	-9.6	1.00	1000	0.5
GO:0051234	establishment of localization	4006	10.0	22.7	-12.7	1.00	1000	0.4
GO:0006810	transport	3921	9.0	22.3	-13.3	1.00	1000	0.4
GO:0012505	endomembrane system	3226	5.0	18.3	-13.3	1.00	1000	0.3
GO:0016021	integral component of membrane	5112	10.0	29.0	-19.0	1.00	1000	0.3
GO:0031224	intrinsic component of membrane	5227	10.0	29.7	-19.7	1.00	1000	0.3
GO:0044425	membrane part	6091	13.0	34.6	-21.6	1.00	1000	0.4

## Sheet: 11168_GO_table_profile_39
GO Results for Profile 39 based on the actual number of genes assigned to the profile (0.0,1.0,2.0,3.0,4.0,5.0)
-------
Category ID	Category Name	#Genes Category	#Genes Assigned	#Genes Expected	#Genes Enriched	p-value	Corrected p-value	Fold
GO:0044236	multicellular organismal metabolic process	131	5.0	0.5	+4.5	1.9E-4	0.088	9.4
GO:0007596	blood coagulation	529	9.0	2.1	+6.9	2.9E-4	0.108	4.2
GO:0050817	coagulation	533	9.0	2.2	+6.8	3.0E-4	0.116	4.2
GO:0007599	hemostasis	534	9.0	2.2	+6.8	3.1E-4	0.118	4.2
GO:0001666	response to hypoxia	244	6.0	1.0	+5.0	4.7E-4	0.178	6.1
GO:0036293	response to decreased oxygen levels	248	6.0	1.0	+5.0	5.1E-4	0.182	6.0
GO:0070482	response to oxygen levels	261	6.0	1.1	+4.9	6.7E-4	0.220	5.7
GO:0030198	extracellular matrix organization	377	7.0	1.5	+5.5	8.5E-4	0.262	4.6
GO:0043062	extracellular structure organization	378	7.0	1.5	+5.5	8.6E-4	0.270	4.6
GO:0050900	leukocyte migration	297	6.0	1.2	+4.8	1.3E-3	0.318	5.0
GO:0008283	cell proliferation	1726	16.0	7.0	+9.0	1.4E-3	0.320	2.3
GO:0050878	regulation of body fluid levels	659	9.0	2.7	+6.3	1.4E-3	0.324	3.4
GO:0042060	wound healing	664	9.0	2.7	+6.3	1.4E-3	0.340	3.3
GO:0016337	single organismal cell-cell adhesion	311	6.0	1.3	+4.7	1.7E-3	0.378	4.8
GO:0030155	regulation of cell adhesion	319	6.0	1.3	+4.7	1.9E-3	0.412	4.6
GO:0048584	positive regulation of response to stimulus	1463	14.0	5.9	+8.1	2.1E-3	0.440	2.4
GO:0007275	multicellular organismal development	4363	29.0	17.7	+11.3	2.8E-3	0.518	1.6
GO:0009611	response to wounding	1192	12.0	4.8	+7.2	3.0E-3	0.532	2.5
GO:0098602	single organism cell adhesion	352	6.0	1.4	+4.6	3.1E-3	0.540	4.2
GO:0048856	anatomical structure development	4438	29.0	18.0	+11.0	3.6E-3	0.564	1.6
GO:0044767	single-organism developmental process	4962	31.0	20.1	+10.9	5.0E-3	0.640	1.5
GO:0002684	positive regulation of immune system process	671	8.0	2.7	+5.3	5.8E-3	0.672	2.9
GO:0016477	cell migration	999	10.0	4.1	+5.9	7.0E-3	0.730	2.5
GO:0051049	regulation of transport	1328	12.0	5.4	+6.6	7.0E-3	0.730	2.2
GO:0001775	cell activation	847	9.0	3.4	+5.6	7.2E-3	0.740	2.6
GO:0014070	response to organic cyclic compound	713	8.0	2.9	+5.1	8.2E-3	0.764	2.8
GO:0040012	regulation of locomotion	574	7.0	2.3	+4.7	8.7E-3	0.776	3.0
GO:0051239	regulation of multicellular organismal process	2089	16.0	8.5	+7.5	9.0E-3	0.782	1.9
GO:0007155	cell adhesion	1037	10.0	4.2	+5.8	9.0E-3	0.782	2.4
GO:0048870	cell motility	1078	10.0	4.4	+5.6	0.01	0.822	2.3
GO:0051674	localization of cell	1078	10.0	4.4	+5.6	0.01	0.822	2.3
GO:0023056	positive regulation of signaling	1089	10.0	4.4	+5.6	0.01	0.836	2.3
GO:0031667	response to nutrient levels	342	5.0	1.4	+3.6	0.01	0.844	3.6
GO:0010647	positive regulation of cell communication	1093	10.0	4.4	+5.6	0.01	0.844	2.3
GO:0005102	receptor binding	1265	11.0	5.1	+5.9	0.01	0.844	2.1
GO:1901701	cellular response to oxygen-containing compound	780	8.0	3.2	+4.8	0.01	0.850	2.5
GO:0048731	system development	3796	24.0	15.4	+8.6	0.01	0.850	1.6
GO:0065008	regulation of biological quality	2982	20.0	12.1	+7.9	0.01	0.856	1.7
GO:0030334	regulation of cell migration	495	6.0	2.0	+4.0	0.02	0.860	3.0
GO:0071705	nitrogen compound transport	647	7.0	2.6	+4.4	0.02	0.864	2.7
GO:0009888	tissue development	1485	12.0	6.0	+6.0	0.02	0.874	2.0
GO:0044707	single-multicellular organism process	6057	34.0	24.6	+9.4	0.02	0.884	1.4
GO:0009991	response to extracellular stimulus	368	5.0	1.5	+3.5	0.02	0.884	3.3
GO:0009653	anatomical structure morphogenesis	2266	16.0	9.2	+6.8	0.02	0.896	1.7
GO:2000145	regulation of cell motility	522	6.0	2.1	+3.9	0.02	0.912	2.8
GO:0022891	substrate-specific transmembrane transporter activity	833	8.0	3.4	+4.6	0.02	0.912	2.4
GO:0030855	epithelial cell differentiation	529	6.0	2.1	+3.9	0.02	0.918	2.8
GO:0050794	regulation of cellular process	8974	46.0	36.4	+9.6	0.02	0.918	1.3
GO:0005615	extracellular space	1182	10.0	4.8	+5.2	0.02	0.930	2.1
GO:0042110	T cell activation	392	5.0	1.6	+3.4	0.02	0.940	3.1
GO:0009617	response to bacterium	392	5.0	1.6	+3.4	0.02	0.940	3.1
GO:0009607	response to biotic stimulus	690	7.0	2.8	+4.2	0.02	0.944	2.5
GO:0060341	regulation of cellular localization	857	8.0	3.5	+4.5	0.02	0.946	2.3
GO:0048513	organ development	2736	18.0	11.1	+6.9	0.02	0.952	1.6
GO:0009967	positive regulation of signal transduction	1039	9.0	4.2	+4.8	0.02	0.952	2.1
GO:1901700	response to oxygen-containing compound	1214	10.0	4.9	+5.1	0.02	0.954	2.0
GO:0002252	immune effector process	557	6.0	2.3	+3.7	0.03	0.956	2.7
GO:0032879	regulation of localization	1780	13.0	7.2	+5.8	0.03	0.960	1.8
GO:0048583	regulation of response to stimulus	2971	19.0	12.1	+6.9	0.03	0.960	1.6
GO:0098590	plasma membrane region	417	5.0	1.7	+3.3	0.03	0.960	3.0
GO:0071944	cell periphery	4502	26.0	18.3	+7.7	0.03	0.964	1.4
GO:0010817	regulation of hormone levels	429	5.0	1.7	+3.3	0.03	0.968	2.9
GO:0019901	protein kinase binding	432	5.0	1.8	+3.2	0.03	0.970	2.9
GO:0001501	skeletal system development	435	5.0	1.8	+3.2	0.03	0.970	2.8
GO:0022857	transmembrane transporter activity	916	8.0	3.7	+4.3	0.03	0.972	2.2
GO:0051270	regulation of cellular component movement	588	6.0	2.4	+3.6	0.03	0.972	2.5
GO:0009986	cell surface	594	6.0	2.4	+3.6	0.03	0.974	2.5
GO:0044087	regulation of cellular component biogenesis	445	5.0	1.8	+3.2	0.03	0.974	2.8
GO:0000165	MAPK cascade	603	6.0	2.4	+3.6	0.04	0.978	2.5
GO:0051050	positive regulation of transport	606	6.0	2.5	+3.5	0.04	0.978	2.4
GO:0044765	single-organism transport	3284	20.0	13.3	+6.7	0.04	0.978	1.5
GO:0002682	regulation of immune system process	1117	9.0	4.5	+4.5	0.04	0.978	2.0
GO:0009628	response to abiotic stimulus	956	8.0	3.9	+4.1	0.04	0.980	2.1
GO:0042127	regulation of cell proliferation	1319	10.0	5.3	+4.7	0.04	0.980	1.9
GO:0019899	enzyme binding	1320	10.0	5.4	+4.6	0.04	0.982	1.9
GO:0022892	substrate-specific transporter activity	967	8.0	3.9	+4.1	0.04	0.984	2.0
GO:0009719	response to endogenous stimulus	1331	10.0	5.4	+4.6	0.04	0.984	1.9
GO:0007423	sensory organ development	473	5.0	1.9	+3.1	0.04	0.986	2.6
GO:0006807	nitrogen compound metabolic process	6701	35.0	27.2	+7.8	0.04	0.986	1.3
GO:0019900	kinase binding	479	5.0	1.9	+3.1	0.05	0.988	2.6
GO:0044710	single-organism metabolic process	5342	29.0	21.7	+7.3	0.05	0.988	1.3
GO:0023014	signal transduction by phosphorylation	641	6.0	2.6	+3.4	0.05	0.988	2.3
GO:0005768	endosome	643	6.0	2.6	+3.4	0.05	0.988	2.3
GO:0023051	regulation of signaling	2542	16.0	10.3	+5.7	0.05	0.990	1.6
GO:0051093	negative regulation of developmental process	647	6.0	2.6	+3.4	0.05	0.990	2.3
GO:0043085	positive regulation of catalytic activity	1173	9.0	4.8	+4.2	0.05	0.990	1.9
GO:0010646	regulation of cell communication	2552	16.0	10.4	+5.6	0.05	0.990	1.5
GO:0060429	epithelium development	831	7.0	3.4	+3.6	0.05	0.990	2.1
GO:0044425	membrane part	6091	32.0	24.7	+7.3	0.05	0.990	1.3
GO:0043207	response to external biotic stimulus	664	6.0	2.7	+3.3	0.05	0.990	2.2
GO:0051707	response to other organism	664	6.0	2.7	+3.3	0.05	0.990	2.2
GO:0071702	organic substance transport	2172	14.0	8.8	+5.2	0.05	0.990	1.6
GO:0051128	regulation of cellular component organization	1581	11.0	6.4	+4.6	0.05	0.990	1.7
GO:0009887	organ morphogenesis	840	7.0	3.4	+3.6	0.05	0.990	2.1
GO:0019220	regulation of phosphate metabolic process	1777	12.0	7.2	+4.8	0.05	0.990	1.7
GO:0016070	RNA metabolic process	4082	23.0	16.6	+6.4	0.05	0.990	1.4
GO:0050789	regulation of biological process	9462	46.0	38.4	+7.6	0.06	0.990	1.2
GO:0043436	oxoacid metabolic process	1023	8.0	4.1	+3.9	0.06	0.990	1.9
GO:0051130	positive regulation of cellular component organization	673	6.0	2.7	+3.3	0.06	0.990	2.2
GO:0051174	regulation of phosphorus metabolic process	1790	12.0	7.3	+4.7	0.06	0.992	1.7
GO:0051338	regulation of transferase activity	849	7.0	3.4	+3.6	0.06	0.992	2.0
GO:0044093	positive regulation of molecular function	1402	10.0	5.7	+4.3	0.06	0.992	1.8
GO:0072358	cardiovascular system development	850	7.0	3.4	+3.6	0.06	0.992	2.0
GO:0072359	circulatory system development	850	7.0	3.4	+3.6	0.06	0.992	2.0
GO:0033993	response to lipid	682	6.0	2.8	+3.2	0.06	0.992	2.2
GO:0006082	organic acid metabolic process	1040	8.0	4.2	+3.8	0.06	0.992	1.9
GO:0031323	regulation of cellular metabolic process	5242	28.0	21.3	+6.7	0.06	0.992	1.3
GO:0051247	positive regulation of protein metabolic process	1041	8.0	4.2	+3.8	0.06	0.992	1.9
GO:1902531	regulation of intracellular signal transduction	1417	10.0	5.7	+4.3	0.06	0.992	1.7
GO:0051046	regulation of secretion	520	5.0	2.1	+2.9	0.06	0.992	2.4
GO:1902533	positive regulation of intracellular signal transduction	689	6.0	2.8	+3.2	0.06	0.992	2.1
GO:0016491	oxidoreductase activity	692	6.0	2.8	+3.2	0.06	0.992	2.1
GO:0050790	regulation of catalytic activity	2025	13.0	8.2	+4.8	0.06	0.992	1.6
GO:0080090	regulation of primary metabolic process	5278	28.0	21.4	+6.6	0.06	0.992	1.3
GO:0065009	regulation of molecular function	2441	15.0	9.9	+5.1	0.06	0.992	1.5
GO:0043408	regulation of MAPK cascade	534	5.0	2.2	+2.8	0.07	0.992	2.3
GO:0045859	regulation of protein kinase activity	704	6.0	2.9	+3.1	0.07	0.992	2.1
GO:0044260	cellular macromolecule metabolic process	7154	36.0	29.0	+7.0	0.07	0.992	1.2
GO:0046649	lymphocyte activation	538	5.0	2.2	+2.8	0.07	0.992	2.3
GO:0005886	plasma membrane	4418	24.0	17.9	+6.1	0.07	0.992	1.3
GO:0010243	response to organonitrogen compound	719	6.0	2.9	+3.1	0.07	0.994	2.1
GO:0016021	integral component of membrane	5112	27.0	20.7	+6.3	0.07	0.994	1.3
GO:0006954	inflammatory response	553	5.0	2.2	+2.8	0.07	0.994	2.2
GO:0042592	homeostatic process	1280	9.0	5.2	+3.8	0.07	0.994	1.7
GO:0030154	cell differentiation	3141	18.0	12.7	+5.3	0.08	0.996	1.4
GO:0060255	regulation of macromolecule metabolic process	4913	26.0	19.9	+6.1	0.08	0.996	1.3
GO:0044419	interspecies interaction between organisms	734	6.0	3.0	+3.0	0.08	0.996	2.0
GO:0044403	symbiosis, encompassing mutualism through parasitism	734	6.0	3.0	+3.0	0.08	0.996	2.0
GO:0010467	gene expression	4928	26.0	20.0	+6.0	0.08	0.996	1.3
GO:0007165	signal transduction	5156	27.0	20.9	+6.1	0.08	0.996	1.3
GO:0080134	regulation of response to stress	926	7.0	3.8	+3.2	0.08	0.998	1.9
GO:0044421	extracellular region part	3382	19.0	13.7	+5.3	0.08	0.998	1.4
GO:0009059	macromolecule biosynthetic process	4490	24.0	18.2	+5.8	0.08	0.998	1.3
GO:0043549	regulation of kinase activity	745	6.0	3.0	+3.0	0.08	0.998	2.0
GO:0001944	vasculature development	571	5.0	2.3	+2.7	0.08	0.998	2.2
GO:0043170	macromolecule metabolic process	7993	39.0	32.4	+6.6	0.08	0.998	1.2
GO:0035556	intracellular signal transduction	2326	14.0	9.4	+4.6	0.08	0.998	1.5
GO:0051347	positive regulation of transferase activity	576	5.0	2.3	+2.7	0.08	0.998	2.1
GO:0008219	cell death	1924	12.0	7.8	+4.2	0.09	0.998	1.5
GO:0048518	positive regulation of biological process	4072	22.0	16.5	+5.5	0.09	0.998	1.3
GO:0016265	death	1927	12.0	7.8	+4.2	0.09	0.998	1.5
GO:0032268	regulation of cellular protein metabolic process	1525	10.0	6.2	+3.8	0.09	0.998	1.6
GO:0071495	cellular response to endogenous stimulus	945	7.0	3.8	+3.2	0.09	0.998	1.8
GO:0051246	regulation of protein metabolic process	1933	12.0	7.8	+4.2	0.09	0.998	1.5
GO:0006955	immune response	1335	9.0	5.4	+3.6	0.09	0.998	1.7
GO:0048468	cell development	1736	11.0	7.0	+4.0	0.09	0.998	1.6
GO:0031224	intrinsic component of membrane	5227	27.0	21.2	+5.8	0.09	0.998	1.3
GO:0007399	nervous system development	1942	12.0	7.9	+4.1	0.09	0.998	1.5
GO:0001932	regulation of protein phosphorylation	955	7.0	3.9	+3.1	0.09	0.998	1.8
GO:0012505	endomembrane system	3226	18.0	13.1	+4.9	0.09	0.998	1.4
GO:0015075	ion transmembrane transporter activity	776	6.0	3.1	+2.9	0.09	0.998	1.9
GO:0071704	organic substance metabolic process	10025	47.0	40.7	+6.3	0.10	0.998	1.2
GO:0042325	regulation of phosphorylation	1154	8.0	4.7	+3.3	0.10	0.998	1.7
GO:0034220	ion transmembrane transport	778	6.0	3.2	+2.8	0.10	0.998	1.9
GO:1901698	response to nitrogen compound	780	6.0	3.2	+2.8	0.10	0.998	1.9
GO:0000904	cell morphogenesis involved in differentiation	781	6.0	3.2	+2.8	0.10	0.998	1.9
GO:0051240	positive regulation of multicellular organismal process	604	5.0	2.4	+2.6	0.10	0.998	2.0
GO:0071310	cellular response to organic substance	1763	11.0	7.2	+3.8	0.10	0.998	1.5
GO:0044237	cellular metabolic process	9564	45.0	38.8	+6.2	0.10	0.998	1.2
GO:0009790	embryo development	976	7.0	4.0	+3.0	0.10	0.998	1.8
GO:0006810	transport	3921	21.0	15.9	+5.1	0.10	0.998	1.3
GO:0051336	regulation of hydrolase activity	1170	8.0	4.7	+3.3	0.10	0.998	1.7
GO:0048667	cell morphogenesis involved in neuron differentiation	609	5.0	2.5	+2.5	0.10	0.998	2.0
GO:0009792	embryo development ending in birth or egg hatching	615	5.0	2.5	+2.5	0.10	0.998	2.0
GO:0006950	response to stress	3278	18.0	13.3	+4.7	0.11	0.998	1.4
GO:0060284	regulation of cell development	622	5.0	2.5	+2.5	0.11	0.998	2.0
GO:0055114	oxidation-reduction process	996	7.0	4.0	+3.0	0.11	0.998	1.7
GO:0008104	protein localization	1797	11.0	7.3	+3.7	0.11	0.998	1.5
GO:0044464	cell part	14479	64.0	58.7	+5.3	0.11	0.998	1.1
GO:0005783	endoplasmic reticulum	1401	9.0	5.7	+3.3	0.11	1000	1.6
GO:0045321	leukocyte activation	632	5.0	2.6	+2.4	0.11	1000	2.0
GO:0006928	cellular component movement	1606	10.0	6.5	+3.5	0.11	1000	1.5
GO:0071822	protein complex subunit organization	1410	9.0	5.7	+3.3	0.12	1000	1.6
GO:0048869	cellular developmental process	3329	18.0	13.5	+4.5	0.12	1000	1.3
GO:0031399	regulation of protein modification process	1215	8.0	4.9	+3.1	0.12	1000	1.6
GO:0051234	establishment of localization	4006	21.0	16.2	+4.8	0.12	1000	1.3
GO:0019222	regulation of metabolic process	5850	29.0	23.7	+5.3	0.12	1000	1.2
GO:0007600	sensory perception	836	6.0	3.4	+2.6	0.12	1000	1.8
GO:0048699	generation of neurons	1227	8.0	5.0	+3.0	0.12	1000	1.6
GO:1901360	organic cyclic compound metabolic process	6335	31.0	25.7	+5.3	0.13	1000	1.2
GO:0098589	membrane region	1237	8.0	5.0	+3.0	0.13	1000	1.6
GO:0045595	regulation of cell differentiation	1238	8.0	5.0	+3.0	0.13	1000	1.6
GO:0046483	heterocycle metabolic process	6121	30.0	24.8	+5.2	0.13	1000	1.2
GO:0009966	regulation of signal transduction	2288	13.0	9.3	+3.7	0.13	1000	1.4
GO:0006725	cellular aromatic compound metabolic process	6132	30.0	24.9	+5.1	0.13	1000	1.2
GO:0044238	primary metabolic process	9748	45.0	39.5	+5.5	0.13	1000	1.1
GO:0010556	regulation of macromolecule biosynthetic process	3614	19.0	14.7	+4.3	0.13	1000	1.3
GO:0051716	cellular response to stimulus	6145	30.0	24.9	+5.1	0.13	1000	1.2
GO:0005856	cytoskeleton	1874	11.0	7.6	+3.4	0.14	1000	1.4
GO:0042802	identical protein binding	1057	7.0	4.3	+2.7	0.14	1000	1.6
GO:0033036	macromolecule localization	2094	12.0	8.5	+3.5	0.14	1000	1.4
GO:0009894	regulation of catabolic process	869	6.0	3.5	+2.5	0.14	1000	1.7
GO:0006139	nucleobase-containing compound metabolic process	5961	29.0	24.2	+4.8	0.15	1000	1.2
GO:0010033	response to organic substance	2342	13.0	9.5	+3.5	0.15	1000	1.4
GO:0034645	cellular macromolecule biosynthetic process	4358	22.0	17.7	+4.3	0.15	1000	1.2
GO:0009605	response to external stimulus	1923	11.0	7.8	+3.2	0.15	1000	1.4
GO:1901137	carbohydrate derivative biosynthetic process	700	5.0	2.8	+2.2	0.15	1000	1.8
GO:0044459	plasma membrane part	2143	12.0	8.7	+3.3	0.16	1000	1.4
GO:0050793	regulation of developmental process	1721	10.0	7.0	+3.0	0.16	1000	1.4
GO:0022008	neurogenesis	1305	8.0	5.3	+2.7	0.16	1000	1.5
GO:0060548	negative regulation of cell death	711	5.0	2.9	+2.1	0.16	1000	1.7
GO:0019752	carboxylic acid metabolic process	908	6.0	3.7	+2.3	0.16	1000	1.6
GO:0051171	regulation of nitrogen compound metabolic process	4172	21.0	16.9	+4.1	0.16	1000	1.2
GO:0022603	regulation of anatomical structure morphogenesis	713	5.0	2.9	+2.1	0.16	1000	1.7
GO:2000026	regulation of multicellular organismal development	1316	8.0	5.3	+2.7	0.16	1000	1.5
GO:0048666	neuron development	910	6.0	3.7	+2.3	0.16	1000	1.6
GO:0044092	negative regulation of molecular function	911	6.0	3.7	+2.3	0.16	1000	1.6
GO:2000112	regulation of cellular macromolecule biosynthetic process	3505	18.0	14.2	+3.8	0.17	1000	1.3
GO:0090304	nucleic acid metabolic process	4651	23.0	18.9	+4.1	0.17	1000	1.2
GO:1901564	organonitrogen compound metabolic process	2397	13.0	9.7	+3.3	0.17	1000	1.3
GO:0010941	regulation of cell death	1328	8.0	5.4	+2.6	0.17	1000	1.5
GO:0070887	cellular response to chemical stimulus	2183	12.0	8.9	+3.1	0.17	1000	1.4
GO:0043086	negative regulation of catalytic activity	728	5.0	3.0	+2.0	0.17	1000	1.7
GO:0031326	regulation of cellular biosynthetic process	3757	19.0	15.2	+3.8	0.17	1000	1.2
GO:0003008	system process	1767	10.0	7.2	+2.8	0.18	1000	1.4
GO:0034641	cellular nitrogen compound metabolic process	6336	30.0	25.7	+4.3	0.18	1000	1.2
GO:0004888	transmembrane signaling receptor activity	1143	7.0	4.6	+2.4	0.18	1000	1.5
GO:0032270	positive regulation of cellular protein metabolic process	945	6.0	3.8	+2.2	0.18	1000	1.6
GO:0043230	extracellular organelle	2440	13.0	9.9	+3.1	0.19	1000	1.3
GO:0070062	extracellular vesicular exosome	2440	13.0	9.9	+3.1	0.19	1000	1.3
GO:0065010	extracellular membrane-bounded organelle	2440	13.0	9.9	+3.1	0.19	1000	1.3
GO:0006811	ion transport	1360	8.0	5.5	+2.5	0.19	1000	1.5
GO:0050776	regulation of immune response	747	5.0	3.0	+2.0	0.19	1000	1.7
GO:0006351	transcription, DNA-templated	3340	17.0	13.5	+3.5	0.19	1000	1.3
GO:0009889	regulation of biosynthetic process	3801	19.0	15.4	+3.6	0.19	1000	1.2
GO:0042221	response to chemical	3577	18.0	14.5	+3.5	0.19	1000	1.2
GO:0043933	macromolecular complex subunit organization	1583	9.0	6.4	+2.6	0.19	1000	1.4
GO:0044700	single organism signaling	5668	27.0	23.0	+4.0	0.19	1000	1.2
GO:0048519	negative regulation of biological process	3601	18.0	14.6	+3.4	0.20	1000	1.2
GO:0044712	single-organism catabolic process	1829	10.0	7.4	+2.6	0.21	1000	1.3
GO:0019219	regulation of nucleobase-containing compound metabolic process	4084	20.0	16.6	+3.4	0.21	1000	1.2
GO:1901135	carbohydrate derivative metabolic process	2052	11.0	8.3	+2.7	0.21	1000	1.3
GO:0042995	cell projection	1402	8.0	5.7	+2.3	0.21	1000	1.4
GO:0055085	transmembrane transport	1190	7.0	4.8	+2.2	0.21	1000	1.5
GO:0004930	G-protein coupled receptor activity	777	5.0	3.2	+1.8	0.21	1000	1.6
GO:0010468	regulation of gene expression	4089	20.0	16.6	+3.4	0.21	1000	1.2
GO:0048522	positive regulation of cellular process	3645	18.0	14.8	+3.2	0.21	1000	1.2
GO:0007154	cell communication	5750	27.0	23.3	+3.7	0.21	1000	1.2
GO:0043228	non-membrane-bounded organelle	3422	17.0	13.9	+3.1	0.22	1000	1.2
GO:0043232	intracellular non-membrane-bounded organelle	3422	17.0	13.9	+3.1	0.22	1000	1.2
GO:0044711	single-organism biosynthetic process	1421	8.0	5.8	+2.2	0.22	1000	1.4
GO:0032774	RNA biosynthetic process	3436	17.0	13.9	+3.1	0.22	1000	1.2
GO:0046700	heterocycle catabolic process	1427	8.0	5.8	+2.2	0.22	1000	1.4
GO:0019439	aromatic compound catabolic process	1428	8.0	5.8	+2.2	0.22	1000	1.4
GO:0031175	neuron projection development	797	5.0	3.2	+1.8	0.22	1000	1.5
GO:0044249	cellular biosynthetic process	5302	25.0	21.5	+3.5	0.22	1000	1.2
GO:0032940	secretion by cell	798	5.0	3.2	+1.8	0.22	1000	1.5
GO:0006355	regulation of transcription, DNA-templated	3214	16.0	13.0	+3.0	0.22	1000	1.2
GO:0009725	response to hormone	807	5.0	3.3	+1.7	0.23	1000	1.5
GO:0043227	membrane-bounded organelle	10904	48.0	44.2	+3.8	0.23	1000	1.1
GO:0046872	metal ion binding	3934	19.0	16.0	+3.0	0.23	1000	1.2
GO:0048878	chemical homeostasis	815	5.0	3.3	+1.7	0.24	1000	1.5
GO:2001141	regulation of RNA biosynthetic process	3252	16.0	13.2	+2.8	0.24	1000	1.2
GO:0044444	cytoplasmic part	7031	32.0	28.5	+3.5	0.24	1000	1.1
GO:0044763	single-organism cellular process	11189	49.0	45.4	+3.6	0.24	1000	1.1
GO:1901361	organic cyclic compound catabolic process	1464	8.0	5.9	+2.1	0.24	1000	1.3
GO:0005794	Golgi apparatus	1248	7.0	5.1	+1.9	0.24	1000	1.4
GO:0038023	signaling receptor activity	1248	7.0	5.1	+1.9	0.24	1000	1.4
GO:0051094	positive regulation of developmental process	826	5.0	3.4	+1.6	0.24	1000	1.5
GO:0006796	phosphate-containing compound metabolic process	3501	17.0	14.2	+2.8	0.24	1000	1.2
GO:0005515	protein binding	8254	37.0	33.5	+3.5	0.25	1000	1.1
GO:0048523	negative regulation of cellular process	3274	16.0	13.3	+2.7	0.25	1000	1.2
GO:0046983	protein dimerization activity	1043	6.0	4.2	+1.8	0.25	1000	1.4
GO:0009893	positive regulation of metabolic process	2369	12.0	9.6	+2.4	0.25	1000	1.2
GO:0010604	positive regulation of macromolecule metabolic process	2149	11.0	8.7	+2.3	0.25	1000	1.3
GO:1901576	organic substance biosynthetic process	5402	25.0	21.9	+3.1	0.25	1000	1.1
GO:0031401	positive regulation of protein modification process	842	5.0	3.4	+1.6	0.26	1000	1.5
GO:0034654	nucleobase-containing compound biosynthetic process	3766	18.0	15.3	+2.7	0.26	1000	1.2
GO:0043169	cation binding	4005	19.0	16.2	+2.8	0.26	1000	1.2
GO:0006793	phosphorus metabolic process	3546	17.0	14.4	+2.6	0.26	1000	1.2
GO:0000902	cell morphogenesis	1070	6.0	4.3	+1.7	0.27	1000	1.4
GO:0051252	regulation of RNA metabolic process	3334	16.0	13.5	+2.5	0.27	1000	1.2
GO:0009058	biosynthetic process	5477	25.0	22.2	+2.8	0.28	1000	1.1
GO:0030030	cell projection organization	1089	6.0	4.4	+1.6	0.28	1000	1.4
GO:0007166	cell surface receptor signaling pathway	3133	15.0	12.7	+2.3	0.28	1000	1.2
GO:0018130	heterocycle biosynthetic process	3835	18.0	15.6	+2.4	0.28	1000	1.2
GO:0019438	aromatic compound biosynthetic process	3838	18.0	15.6	+2.4	0.29	1000	1.2
GO:0007186	G-protein coupled receptor signaling pathway	1123	6.0	4.6	+1.4	0.30	1000	1.3
GO:0044271	cellular nitrogen compound biosynthetic process	3895	18.0	15.8	+2.2	0.31	1000	1.1
GO:0046903	secretion	911	5.0	3.7	+1.3	0.31	1000	1.4
GO:0030182	neuron differentiation	1132	6.0	4.6	+1.4	0.31	1000	1.3
GO:0004871	signal transducer activity	1584	8.0	6.4	+1.6	0.31	1000	1.2
GO:0032989	cellular component morphogenesis	1137	6.0	4.6	+1.4	0.31	1000	1.3
GO:0016043	cellular component organization	4866	22.0	19.7	+2.3	0.32	1000	1.1
GO:0009056	catabolic process	2745	13.0	11.1	+1.9	0.32	1000	1.2
GO:1901136	carbohydrate derivative catabolic process	1154	6.0	4.7	+1.3	0.33	1000	1.3
GO:0034655	nucleobase-containing compound catabolic process	1381	7.0	5.6	+1.4	0.33	1000	1.2
GO:1901362	organic cyclic compound biosynthetic process	3952	18.0	16.0	+2.0	0.33	1000	1.1
GO:0016310	phosphorylation	1846	9.0	7.5	+1.5	0.33	1000	1.2
GO:0006468	protein phosphorylation	1395	7.0	5.7	+1.3	0.34	1000	1.2
GO:0046914	transition metal ion binding	1404	7.0	5.7	+1.3	0.34	1000	1.2
GO:0006952	defense response	1418	7.0	5.8	+1.2	0.35	1000	1.2
GO:0044270	cellular nitrogen compound catabolic process	1426	7.0	5.8	+1.2	0.36	1000	1.2
GO:0050877	neurological system process	1203	6.0	4.9	+1.1	0.36	1000	1.2
GO:0006915	apoptotic process	1676	8.0	6.8	+1.2	0.37	1000	1.2
GO:0044248	cellular catabolic process	2383	11.0	9.7	+1.3	0.37	1000	1.1
GO:0045184	establishment of protein localization	1460	7.0	5.9	+1.1	0.38	1000	1.2
GO:0012501	programmed cell death	1695	8.0	6.9	+1.1	0.38	1000	1.2
GO:0043412	macromolecule modification	3118	14.0	12.6	+1.4	0.38	1000	1.1
GO:0009154	purine ribonucleotide catabolic process	1015	5.0	4.1	+0.9	0.39	1000	1.2
GO:0009261	ribonucleotide catabolic process	1016	5.0	4.1	+0.9	0.40	1000	1.2
GO:0005829	cytosol	2666	12.0	10.8	+1.2	0.40	1000	1.1
GO:0048585	negative regulation of response to stimulus	1023	5.0	4.1	+0.9	0.40	1000	1.2
GO:0042981	regulation of apoptotic process	1263	6.0	5.1	+0.9	0.41	1000	1.2
GO:0043167	ion binding	5822	25.0	23.6	+1.4	0.41	1000	1.1
GO:0043231	intracellular membrane-bounded organelle	9733	41.0	39.5	+1.5	0.41	1000	1.0
GO:0043067	regulation of programmed cell death	1275	6.0	5.2	+0.8	0.42	1000	1.2
GO:0005887	integral component of plasma membrane	1278	6.0	5.2	+0.8	0.42	1000	1.2
GO:0009117	nucleotide metabolic process	1519	7.0	6.2	+0.8	0.42	1000	1.1
GO:0006753	nucleoside phosphate metabolic process	1524	7.0	6.2	+0.8	0.42	1000	1.1
GO:0044281	small molecule metabolic process	3215	14.0	13.0	+1.0	0.43	1000	1.1
GO:0006195	purine nucleotide catabolic process	1064	5.0	4.3	+0.7	0.43	1000	1.2
GO:0006461	protein complex assembly	1066	5.0	4.3	+0.7	0.44	1000	1.2
GO:0070271	protein complex biogenesis	1068	5.0	4.3	+0.7	0.44	1000	1.2
GO:0072523	purine-containing compound catabolic process	1069	5.0	4.3	+0.7	0.44	1000	1.2
GO:0005739	mitochondrion	1547	7.0	6.3	+0.7	0.44	1000	1.1
GO:0098588	bounding membrane of organelle	2032	9.0	8.2	+0.8	0.44	1000	1.1
GO:0009150	purine ribonucleotide metabolic process	1313	6.0	5.3	+0.7	0.44	1000	1.1
GO:0016192	vesicle-mediated transport	1078	5.0	4.4	+0.6	0.45	1000	1.1
GO:1901575	organic substance catabolic process	2520	11.0	10.2	+0.8	0.45	1000	1.1
GO:0009166	nucleotide catabolic process	1082	5.0	4.4	+0.6	0.45	1000	1.1
GO:0031226	intrinsic component of plasma membrane	1327	6.0	5.4	+0.6	0.45	1000	1.1
GO:1901292	nucleoside phosphate catabolic process	1088	5.0	4.4	+0.6	0.45	1000	1.1
GO:0009259	ribonucleotide metabolic process	1329	6.0	5.4	+0.6	0.45	1000	1.1
GO:0003676	nucleic acid binding	3749	16.0	15.2	+0.8	0.45	1000	1.1
GO:0055086	nucleobase-containing small molecule metabolic process	1573	7.0	6.4	+0.6	0.46	1000	1.1
GO:0019693	ribose phosphate metabolic process	1333	6.0	5.4	+0.6	0.46	1000	1.1
GO:1901565	organonitrogen compound catabolic process	1340	6.0	5.4	+0.6	0.46	1000	1.1
GO:0010557	positive regulation of macromolecule biosynthetic process	1342	6.0	5.4	+0.6	0.46	1000	1.1
GO:0015031	protein transport	1360	6.0	5.5	+0.5	0.48	1000	1.1
GO:0044430	cytoskeletal part	1363	6.0	5.5	+0.5	0.48	1000	1.1
GO:0006163	purine nucleotide metabolic process	1368	6.0	5.5	+0.5	0.48	1000	1.1
GO:0046434	organophosphate catabolic process	1132	5.0	4.6	+0.4	0.49	1000	1.1
GO:0005737	cytoplasm	9475	39.0	38.4	+0.6	0.49	1000	1.0
GO:0031988	membrane-bounded vesicle	3120	13.0	12.7	+0.3	0.50	1000	1.0
GO:1901363	heterocyclic compound binding	5579	23.0	22.6	+0.4	0.51	1000	1.0
GO:0033554	cellular response to stress	1404	6.0	5.7	+0.3	0.51	1000	1.1
GO:0043229	intracellular organelle	10748	44.0	43.6	+0.4	0.51	1000	1.0
GO:0072521	purine-containing compound metabolic process	1408	6.0	5.7	+0.3	0.51	1000	1.1
GO:0008270	zinc ion binding	1171	5.0	4.7	+0.3	0.52	1000	1.1
GO:0007267	cell-cell signaling	1185	5.0	4.8	+0.2	0.53	1000	1.0
GO:0097159	organic cyclic compound binding	5647	23.0	22.9	+0.1	0.53	1000	1.0
GO:0031328	positive regulation of cellular biosynthetic process	1439	6.0	5.8	+0.2	0.53	1000	1.0
GO:0031982	vesicle	3197	13.0	13.0	0.0	0.54	1000	1.0
GO:0009891	positive regulation of biosynthetic process	1461	6.0	5.9	+0.1	0.55	1000	1.0
GO:0065003	macromolecular complex assembly	1224	5.0	5.0	0.0	0.56	1000	1.0
GO:0036211	protein modification process	2992	12.0	12.1	-0.1	0.56	1000	1.0
GO:0006464	cellular protein modification process	2992	12.0	12.1	-0.1	0.56	1000	1.0
GO:0031325	positive regulation of cellular metabolic process	2244	9.0	9.1	-0.1	0.57	1000	1.0
GO:0044085	cellular component biogenesis	1993	8.0	8.1	-0.1	0.57	1000	1.0
GO:0003723	RNA binding	1495	6.0	6.1	-0.1	0.57	1000	1.0
GO:0009892	negative regulation of metabolic process	1749	7.0	7.1	-0.1	0.57	1000	1.0
GO:0000166	nucleotide binding	2259	9.0	9.2	-0.2	0.58	1000	1.0
GO:1901265	nucleoside phosphate binding	2260	9.0	9.2	-0.2	0.58	1000	1.0
GO:0010628	positive regulation of gene expression	1253	5.0	5.1	-0.1	0.58	1000	1.0
GO:0036094	small molecule binding	2524	10.0	10.2	-0.2	0.58	1000	1.0
GO:0043168	anion binding	2532	10.0	10.3	-0.3	0.59	1000	1.0
GO:0019538	protein metabolic process	4597	18.0	18.6	-0.6	0.61	1000	1.0
GO:0003677	DNA binding	2335	9.0	9.5	-0.5	0.62	1000	1.0
GO:0051649	establishment of localization in cell	2084	8.0	8.5	-0.5	0.62	1000	0.9
GO:0016787	hydrolase activity	2343	9.0	9.5	-0.5	0.62	1000	0.9
GO:0022607	cellular component assembly	1842	7.0	7.5	-0.5	0.63	1000	0.9
GO:0051641	cellular localization	2369	9.0	9.6	-0.6	0.63	1000	0.9
GO:0044424	intracellular part	12322	49.0	50.0	-1.0	0.64	1000	1.0
GO:0031090	organelle membrane	2632	10.0	10.7	-0.7	0.64	1000	0.9
GO:0019637	organophosphate metabolic process	1865	7.0	7.6	-0.6	0.64	1000	0.9
GO:0010605	negative regulation of macromolecule metabolic process	1609	6.0	6.5	-0.5	0.64	1000	0.9
GO:0097367	carbohydrate derivative binding	2154	8.0	8.7	-0.7	0.66	1000	0.9
GO:0005622	intracellular	12434	49.0	50.4	-1.4	0.68	1000	1.0
GO:0032553	ribonucleotide binding	1827	6.0	7.4	-1.4	0.76	1000	0.8
GO:0006996	organelle organization	2684	9.0	10.9	-1.9	0.78	1000	0.8
GO:0044267	cellular protein metabolic process	3782	13.0	15.3	-2.3	0.79	1000	0.8
GO:0031324	negative regulation of cellular metabolic process	1606	5.0	6.5	-1.5	0.79	1000	0.8
GO:0044422	organelle part	6633	23.0	26.9	-3.9	0.85	1000	0.9
GO:0035639	purine ribonucleoside triphosphate binding	1772	5.0	7.2	-2.2	0.86	1000	0.7
GO:1902589	single-organism organelle organization	1774	5.0	7.2	-2.2	0.86	1000	0.7
GO:0032550	purine ribonucleoside binding	1781	5.0	7.2	-2.2	0.86	1000	0.7
GO:0001883	purine nucleoside binding	1784	5.0	7.2	-2.2	0.86	1000	0.7
GO:0032549	ribonucleoside binding	1785	5.0	7.2	-2.2	0.86	1000	0.7
GO:0005634	nucleus	6163	21.0	25.0	-4.0	0.86	1000	0.8
GO:0001882	nucleoside binding	1795	5.0	7.3	-2.3	0.86	1000	0.7
GO:0032555	purine ribonucleotide binding	1811	5.0	7.3	-2.3	0.87	1000	0.7
GO:0017076	purine nucleotide binding	1831	5.0	7.4	-2.4	0.88	1000	0.7
GO:0044446	intracellular organelle part	6463	21.0	26.2	-5.2	0.92	1000	0.8
GO:0016740	transferase activity	2032	5.0	8.2	-3.2	0.93	1000	0.6
GO:0043234	protein complex	3774	10.0	15.3	-5.3	0.96	1000	0.7
GO:0044428	nuclear part	2549	5.0	10.3	-5.3	0.98	1000	0.5
GO:0070013	intracellular organelle lumen	2779	5.0	11.3	-6.3	0.99	1000	0.4
GO:0043233	organelle lumen	2836	5.0	11.5	-6.5	0.99	1000	0.4

## Sheet: 11168_GO_table_profile_16
GO Results for Profile 16 based on the actual number of genes assigned to the profile (0.0,-1.0,1.0,0.0,-1.0,-3.0)
-------
Category ID	Category Name	#Genes Category	#Genes Assigned	#Genes Expected	#Genes Enriched	p-value	Corrected p-value	Fold
GO:0051276	chromosome organization	847	8.0	1.3	+6.7	2.8E-5	0.016	6.2
GO:0032993	protein-DNA complex	305	5.0	0.5	+4.5	8.9E-5	0.028	10.8
GO:0006325	chromatin organization	653	6.0	1.0	+5.0	3.9E-4	0.060	6.0
GO:0090304	nucleic acid metabolic process	4651	15.0	7.1	+7.9	1.5E-3	0.152	2.1
GO:0007049	cell cycle	1558	8.0	2.4	+5.6	1.8E-3	0.194	3.4
GO:0044260	cellular macromolecule metabolic process	7154	19.0	10.9	+8.1	2.3E-3	0.234	1.7
GO:0044427	chromosomal part	646	5.0	1.0	+4.0	2.7E-3	0.248	5.1
GO:0001932	regulation of protein phosphorylation	955	6.0	1.5	+4.5	2.8E-3	0.250	4.1
GO:2000026	regulation of multicellular organismal development	1316	7.0	2.0	+5.0	3.0E-3	0.286	3.5
GO:0045859	regulation of protein kinase activity	704	5.0	1.1	+3.9	3.9E-3	0.328	4.7
GO:0071822	protein complex subunit organization	1410	7.0	2.1	+4.9	4.4E-3	0.354	3.3
GO:0006461	protein complex assembly	1066	6.0	1.6	+4.4	4.8E-3	0.362	3.7
GO:0070271	protein complex biogenesis	1068	6.0	1.6	+4.4	4.8E-3	0.364	3.7
GO:0043549	regulation of kinase activity	745	5.0	1.1	+3.9	4.9E-3	0.372	4.4
GO:0005694	chromosome	745	5.0	1.1	+3.9	4.9E-3	0.372	4.4
GO:0048513	organ development	2736	10.0	4.2	+5.8	5.5E-3	0.386	2.4
GO:0051726	regulation of cell cycle	796	5.0	1.2	+3.8	6.5E-3	0.424	4.1
GO:0006139	nucleobase-containing compound metabolic process	5961	16.0	9.1	+6.9	6.9E-3	0.442	1.8
GO:0042325	regulation of phosphorylation	1154	6.0	1.8	+4.2	7.0E-3	0.446	3.4
GO:0060429	epithelium development	831	5.0	1.3	+3.7	7.8E-3	0.468	4.0
GO:0043933	macromolecular complex subunit organization	1583	7.0	2.4	+4.6	8.3E-3	0.482	2.9
GO:0051338	regulation of transferase activity	849	5.0	1.3	+3.7	8.5E-3	0.490	3.9
GO:0009968	negative regulation of signal transduction	855	5.0	1.3	+3.7	8.7E-3	0.504	3.8
GO:0031399	regulation of protein modification process	1215	6.0	1.8	+4.2	8.9E-3	0.504	3.2
GO:0031324	negative regulation of cellular metabolic process	1606	7.0	2.4	+4.6	9.0E-3	0.504	2.9
GO:0046483	heterocycle metabolic process	6121	16.0	9.3	+6.7	9.1E-3	0.504	1.7
GO:0006725	cellular aromatic compound metabolic process	6132	16.0	9.3	+6.7	9.2E-3	0.508	1.7
GO:0065003	macromolecular complex assembly	1224	6.0	1.9	+4.1	9.3E-3	0.512	3.2
GO:0043170	macromolecule metabolic process	7993	19.0	12.2	+6.8	9.7E-3	0.518	1.6
GO:0045595	regulation of cell differentiation	1238	6.0	1.9	+4.1	9.8E-3	0.520	3.2
GO:0023057	negative regulation of signaling	895	5.0	1.4	+3.6	0.01	0.528	3.7
GO:0010648	negative regulation of cell communication	899	5.0	1.4	+3.6	0.01	0.530	3.7
GO:0045892	negative regulation of transcription, DNA-templated	920	5.0	1.4	+3.6	0.01	0.546	3.6
GO:1902679	negative regulation of RNA biosynthetic process	938	5.0	1.4	+3.6	0.01	0.556	3.5
GO:1901360	organic cyclic compound metabolic process	6335	16.0	9.6	+6.4	0.01	0.558	1.7
GO:0034641	cellular nitrogen compound metabolic process	6336	16.0	9.6	+6.4	0.01	0.558	1.7
GO:0050793	regulation of developmental process	1721	7.0	2.6	+4.4	0.01	0.558	2.7
GO:0008283	cell proliferation	1726	7.0	2.6	+4.4	0.01	0.566	2.7
GO:0009892	negative regulation of metabolic process	1749	7.0	2.7	+4.3	0.01	0.582	2.6
GO:0051253	negative regulation of RNA metabolic process	971	5.0	1.5	+3.5	0.01	0.588	3.4
GO:0009790	embryo development	976	5.0	1.5	+3.5	0.01	0.596	3.4
GO:0006996	organelle organization	2684	9.0	4.1	+4.9	0.02	0.608	2.2
GO:0051174	regulation of phosphorus metabolic process	1790	7.0	2.7	+4.3	0.02	0.612	2.6
GO:0006468	protein phosphorylation	1395	6.0	2.1	+3.9	0.02	0.626	2.8
GO:0048585	negative regulation of response to stimulus	1023	5.0	1.6	+3.4	0.02	0.642	3.2
GO:0022607	cellular component assembly	1842	7.0	2.8	+4.2	0.02	0.650	2.5
GO:0043234	protein complex	3774	11.0	5.7	+5.3	0.02	0.654	1.9
GO:2000113	negative regulation of cellular macromolecule biosynthetic process	1038	5.0	1.6	+3.4	0.02	0.660	3.2
GO:0010629	negative regulation of gene expression	1044	5.0	1.6	+3.4	0.02	0.670	3.1
GO:0045934	negative regulation of nucleobase-containing compound metabolic process	1071	5.0	1.6	+3.4	0.02	0.694	3.1
GO:0009888	tissue development	1485	6.0	2.3	+3.7	0.02	0.696	2.7
GO:0006807	nitrogen compound metabolic process	6701	16.0	10.2	+5.8	0.02	0.696	1.6
GO:0010558	negative regulation of macromolecule biosynthetic process	1086	5.0	1.7	+3.3	0.02	0.696	3.0
GO:0051172	negative regulation of nitrogen compound metabolic process	1091	5.0	1.7	+3.3	0.02	0.700	3.0
GO:0005634	nucleus	6163	15.0	9.4	+5.6	0.02	0.712	1.6
GO:0032268	regulation of cellular protein metabolic process	1525	6.0	2.3	+3.7	0.03	0.716	2.6
GO:0031327	negative regulation of cellular biosynthetic process	1135	5.0	1.7	+3.3	0.03	0.740	2.9
GO:0044085	cellular component biogenesis	1993	7.0	3.0	+4.0	0.03	0.740	2.3
GO:0009890	negative regulation of biosynthetic process	1152	5.0	1.8	+3.2	0.03	0.750	2.9
GO:0022402	cell cycle process	1158	5.0	1.8	+3.2	0.03	0.752	2.8
GO:0036211	protein modification process	2992	9.0	4.6	+4.4	0.03	0.754	2.0
GO:0006464	cellular protein modification process	2992	9.0	4.6	+4.4	0.03	0.754	2.0
GO:0010605	negative regulation of macromolecule metabolic process	1609	6.0	2.4	+3.6	0.03	0.792	2.5
GO:0016070	RNA metabolic process	4082	11.0	6.2	+4.8	0.03	0.794	1.8
GO:0051239	regulation of multicellular organismal process	2089	7.0	3.2	+3.8	0.03	0.802	2.2
GO:0048519	negative regulation of biological process	3601	10.0	5.5	+4.5	0.04	0.810	1.8
GO:0043412	macromolecule modification	3118	9.0	4.7	+4.3	0.04	0.818	1.9
GO:0006366	transcription from RNA polymerase II promoter	1677	6.0	2.6	+3.4	0.04	0.820	2.4
GO:0030154	cell differentiation	3141	9.0	4.8	+4.2	0.04	0.822	1.9
GO:0006355	regulation of transcription, DNA-templated	3214	9.0	4.9	+4.1	0.04	0.846	1.8
GO:0003676	nucleic acid binding	3749	10.0	5.7	+4.3	0.05	0.848	1.8
GO:0031326	regulation of cellular biosynthetic process	3757	10.0	5.7	+4.3	0.05	0.848	1.7
GO:0016043	cellular component organization	4866	12.0	7.4	+4.6	0.05	0.856	1.6
GO:0042127	regulation of cell proliferation	1319	5.0	2.0	+3.0	0.05	0.866	2.5
GO:0044267	cellular protein metabolic process	3782	10.0	5.8	+4.2	0.05	0.868	1.7
GO:2001141	regulation of RNA biosynthetic process	3252	9.0	4.9	+4.1	0.05	0.868	1.8
GO:1902589	single-organism organelle organization	1774	6.0	2.7	+3.3	0.05	0.870	2.2
GO:0019220	regulation of phosphate metabolic process	1777	6.0	2.7	+3.3	0.05	0.870	2.2
GO:0048731	system development	3796	10.0	5.8	+4.2	0.05	0.870	1.7
GO:0009889	regulation of biosynthetic process	3801	10.0	5.8	+4.2	0.05	0.872	1.7
GO:0048523	negative regulation of cellular process	3274	9.0	5.0	+4.0	0.05	0.874	1.8
GO:0010467	gene expression	4928	12.0	7.5	+4.5	0.05	0.878	1.6
GO:0048869	cellular developmental process	3329	9.0	5.1	+3.9	0.05	0.890	1.8
GO:0051252	regulation of RNA metabolic process	3334	9.0	5.1	+3.9	0.05	0.894	1.8
GO:0006351	transcription, DNA-templated	3340	9.0	5.1	+3.9	0.06	0.894	1.8
GO:1901363	heterocyclic compound binding	5579	13.0	8.5	+4.5	0.06	0.896	1.5
GO:0048856	anatomical structure development	4438	11.0	6.8	+4.2	0.06	0.896	1.6
GO:0035556	intracellular signal transduction	2326	7.0	3.5	+3.5	0.06	0.896	2.0
GO:0016310	phosphorylation	1846	6.0	2.8	+3.2	0.06	0.896	2.1
GO:0003677	DNA binding	2335	7.0	3.6	+3.4	0.06	0.896	2.0
GO:0097159	organic cyclic compound binding	5647	13.0	8.6	+4.4	0.06	0.916	1.5
GO:0043228	non-membrane-bounded organelle	3422	9.0	5.2	+3.8	0.06	0.920	1.7
GO:0043232	intracellular non-membrane-bounded organelle	3422	9.0	5.2	+3.8	0.06	0.920	1.7
GO:0032774	RNA biosynthetic process	3436	9.0	5.2	+3.8	0.06	0.920	1.7
GO:0051246	regulation of protein metabolic process	1933	6.0	2.9	+3.1	0.07	0.924	2.0
GO:0005654	nucleoplasm	1477	5.0	2.2	+2.8	0.07	0.926	2.2
GO:2000112	regulation of cellular macromolecule biosynthetic process	3505	9.0	5.3	+3.7	0.07	0.928	1.7
GO:0065008	regulation of biological quality	2982	8.0	4.5	+3.5	0.07	0.928	1.8
GO:0005515	protein binding	8254	17.0	12.6	+4.4	0.07	0.934	1.4
GO:0006357	regulation of transcription from RNA polymerase II promoter	1499	5.0	2.3	+2.7	0.07	0.936	2.2
GO:0044237	cellular metabolic process	9564	19.0	14.5	+4.5	0.07	0.936	1.3
GO:0019219	regulation of nucleobase-containing compound metabolic process	4084	10.0	6.2	+3.8	0.07	0.936	1.6
GO:0010468	regulation of gene expression	4089	10.0	6.2	+3.8	0.07	0.938	1.6
GO:0031323	regulation of cellular metabolic process	5242	12.0	8.0	+4.0	0.08	0.938	1.5
GO:0080090	regulation of primary metabolic process	5278	12.0	8.0	+4.0	0.08	0.940	1.5
GO:0010556	regulation of macromolecule biosynthetic process	3614	9.0	5.5	+3.5	0.08	0.950	1.6
GO:0051171	regulation of nitrogen compound metabolic process	4172	10.0	6.3	+3.7	0.08	0.950	1.6
GO:0051128	regulation of cellular component organization	1581	5.0	2.4	+2.6	0.09	0.950	2.1
GO:0044238	primary metabolic process	9748	19.0	14.8	+4.2	0.09	0.952	1.3
GO:0034654	nucleobase-containing compound biosynthetic process	3766	9.0	5.7	+3.3	0.10	0.956	1.6
GO:0060255	regulation of macromolecule metabolic process	4913	11.0	7.5	+3.5	0.10	0.956	1.5
GO:0007275	multicellular organismal development	4363	10.0	6.6	+3.4	0.11	0.962	1.5
GO:0044767	single-organism developmental process	4962	11.0	7.5	+3.5	0.11	0.962	1.5
GO:0018130	heterocycle biosynthetic process	3835	9.0	5.8	+3.2	0.11	0.968	1.5
GO:0019438	aromatic compound biosynthetic process	3838	9.0	5.8	+3.2	0.11	0.968	1.5
GO:0071704	organic substance metabolic process	10025	19.0	15.2	+3.8	0.12	0.968	1.2
GO:0044271	cellular nitrogen compound biosynthetic process	3895	9.0	5.9	+3.1	0.12	0.970	1.5
GO:0009653	anatomical structure morphogenesis	2266	6.0	3.4	+2.6	0.12	0.970	1.7
GO:0044700	single organism signaling	5668	12.0	8.6	+3.4	0.12	0.970	1.4
GO:0009966	regulation of signal transduction	2288	6.0	3.5	+2.5	0.13	0.972	1.7
GO:1901362	organic cyclic compound biosynthetic process	3952	9.0	6.0	+3.0	0.13	0.972	1.5
GO:0007154	cell communication	5750	12.0	8.7	+3.3	0.13	0.972	1.4
GO:0007165	signal transduction	5156	11.0	7.8	+3.2	0.14	0.972	1.4
GO:0019538	protein metabolic process	4597	10.0	7.0	+3.0	0.14	0.974	1.4
GO:0050794	regulation of cellular process	8974	17.0	13.6	+3.4	0.15	0.978	1.2
GO:0006796	phosphate-containing compound metabolic process	3501	8.0	5.3	+2.7	0.15	0.980	1.5
GO:0019222	regulation of metabolic process	5850	12.0	8.9	+3.1	0.15	0.980	1.3
GO:0044446	intracellular organelle part	6463	13.0	9.8	+3.2	0.15	0.980	1.3
GO:0006793	phosphorus metabolic process	3546	8.0	5.4	+2.6	0.16	0.980	1.5
GO:0044422	organelle part	6633	13.0	10.1	+2.9	0.17	0.982	1.3
GO:0023051	regulation of signaling	2542	6.0	3.9	+2.1	0.18	0.984	1.6
GO:0010646	regulation of cell communication	2552	6.0	3.9	+2.1	0.18	0.984	1.5
GO:0031988	membrane-bounded vesicle	3120	7.0	4.7	+2.3	0.19	0.984	1.5
GO:0050790	regulation of catalytic activity	2025	5.0	3.1	+1.9	0.19	0.984	1.6
GO:0034645	cellular macromolecule biosynthetic process	4358	9.0	6.6	+2.4	0.20	0.988	1.4
GO:0031982	vesicle	3197	7.0	4.9	+2.1	0.20	0.992	1.4
GO:0050789	regulation of biological process	9462	17.0	14.4	+2.6	0.22	0.994	1.2
GO:0009059	macromolecule biosynthetic process	4490	9.0	6.8	+2.2	0.23	0.994	1.3
GO:0031981	nuclear lumen	2169	5.0	3.3	+1.7	0.23	0.994	1.5
GO:0070013	intracellular organelle lumen	2779	6.0	4.2	+1.8	0.24	0.996	1.4
GO:0000166	nucleotide binding	2259	5.0	3.4	+1.6	0.26	0.998	1.5
GO:1901265	nucleoside phosphate binding	2260	5.0	3.4	+1.6	0.26	0.998	1.5
GO:0043233	organelle lumen	2836	6.0	4.3	+1.7	0.26	0.998	1.4
GO:0043231	intracellular membrane-bounded organelle	9733	17.0	14.8	+2.2	0.27	0.998	1.1
GO:0044249	cellular biosynthetic process	5302	10.0	8.1	+1.9	0.27	0.998	1.2
GO:0016787	hydrolase activity	2343	5.0	3.6	+1.4	0.28	1000	1.4
GO:1901576	organic substance biosynthetic process	5402	10.0	8.2	+1.8	0.29	1000	1.2
GO:0048583	regulation of response to stimulus	2971	6.0	4.5	+1.5	0.29	1000	1.3
GO:0044707	single-multicellular organism process	6057	11.0	9.2	+1.8	0.30	1000	1.2
GO:0009058	biosynthetic process	5477	10.0	8.3	+1.7	0.31	1000	1.2
GO:0065010	extracellular membrane-bounded organelle	2440	5.0	3.7	+1.3	0.31	1000	1.3
GO:0043230	extracellular organelle	2440	5.0	3.7	+1.3	0.31	1000	1.3
GO:0070062	extracellular vesicular exosome	2440	5.0	3.7	+1.3	0.31	1000	1.3
GO:0065009	regulation of molecular function	2441	5.0	3.7	+1.3	0.31	1000	1.3
GO:0048522	positive regulation of cellular process	3645	7.0	5.5	+1.5	0.31	1000	1.3
GO:0051716	cellular response to stimulus	6145	11.0	9.3	+1.7	0.32	1000	1.2
GO:0036094	small molecule binding	2524	5.0	3.8	+1.2	0.34	1000	1.3
GO:0043229	intracellular organelle	10748	18.0	16.3	+1.7	0.34	1000	1.1
GO:0044428	nuclear part	2549	5.0	3.9	+1.1	0.35	1000	1.3
GO:0044421	extracellular region part	3382	6.0	5.1	+0.9	0.41	1000	1.2
GO:0048518	positive regulation of biological process	4072	7.0	6.2	+0.8	0.43	1000	1.1
GO:0044763	single-organism cellular process	11189	18.0	17.0	+1.0	0.43	1000	1.1
GO:0043227	membrane-bounded organelle	10904	17.0	16.6	+0.4	0.52	1000	1.0
GO:0007166	cell surface receptor signaling pathway	3133	5.0	4.8	+0.2	0.53	1000	1.0
GO:0044424	intracellular part	12322	19.0	18.7	+0.3	0.54	1000	1.0
GO:0005622	intracellular	12434	19.0	18.9	+0.1	0.57	1000	1.0
GO:0044464	cell part	14479	20.0	22.0	-2.0	0.85	1000	0.9
GO:0044710	single-organism metabolic process	5342	6.0	8.1	-2.1	0.86	1000	0.7
GO:0044444	cytoplasmic part	7031	8.0	10.7	-2.7	0.89	1000	0.7
GO:0005737	cytoplasm	9475	11.0	14.4	-3.4	0.92	1000	0.8
GO:0043167	ion binding	5822	5.0	8.9	-3.9	0.97	1000	0.6

## Sheet: delta_cas9_GO_table_profile_35
GO Results for Profile 35 based on the actual number of genes assigned to the profile (0.0,1.0,0.0,-2.0,-2.0,0.0)
-------
Category ID	Category Name	#Genes Category	#Genes Assigned	#Genes Expected	#Genes Enriched	p-value	Corrected p-value	Fold
GO:1990104	DNA bending complex	89	29.0	0.7	+28.3	3.6E-39	<0.001	39.7
GO:0000786	nucleosome	89	29.0	0.7	+28.3	3.6E-39	<0.001	39.7
GO:0044815	DNA packaging complex	96	29.0	0.8	+28.2	4.7E-38	<0.001	36.8
GO:0006334	nucleosome assembly	135	31.0	1.1	+29.9	1.7E-36	<0.001	28.0
GO:0031497	chromatin assembly	149	31.0	1.2	+29.8	4.9E-35	<0.001	25.3
GO:0065004	protein-DNA complex assembly	167	32.0	1.4	+30.6	6.3E-35	<0.001	23.3
GO:0034728	nucleosome organization	158	31.0	1.3	+29.7	3.5E-34	<0.001	23.9
GO:0071824	protein-DNA complex subunit organization	190	32.0	1.6	+30.4	5.1E-33	<0.001	20.5
GO:0006333	chromatin assembly or disassembly	172	31.0	1.4	+29.6	5.8E-33	<0.001	21.9
GO:0006323	DNA packaging	187	31.0	1.5	+29.5	9.0E-32	<0.001	20.2
GO:0071103	DNA conformation change	244	31.0	2.0	+29.0	4.5E-28	<0.001	15.5
GO:0032993	protein-DNA complex	305	32.0	2.5	+29.5	2.7E-26	<0.001	12.8
GO:0000785	chromatin	381	34.0	3.1	+30.9	1.4E-25	<0.001	10.9
GO:0046982	protein heterodimerization activity	412	31.0	3.4	+27.6	3.9E-21	<0.001	9.2
GO:0044427	chromosomal part	646	36.0	5.3	+30.7	4.0E-20	<0.001	6.8
GO:0003677	DNA binding	2335	64.0	19.2	+44.8	1.7E-19	<0.001	3.3
GO:0006325	chromatin organization	653	35.0	5.4	+29.6	4.9E-19	<0.001	6.5
GO:0005694	chromosome	745	36.0	6.1	+29.9	4.1E-18	<0.001	5.9
GO:0051276	chromosome organization	847	38.0	7.0	+31.0	4.9E-18	<0.001	5.5
GO:0044260	cellular macromolecule metabolic process	7154	111.0	58.8	+52.2	6.1E-17	<0.001	1.9
GO:0090304	nucleic acid metabolic process	4651	87.0	38.2	+48.8	1.0E-16	<0.001	2.3
GO:0034622	cellular macromolecular complex assembly	652	32.0	5.4	+26.6	2.5E-16	<0.001	6.0
GO:0034723	DNA replication-dependent nucleosome organization	30	11.0	0.2	+10.8	3.9E-16	<0.001	44.6
GO:0006335	DNA replication-dependent nucleosome assembly	30	11.0	0.2	+10.8	3.9E-16	<0.001	44.6
GO:0006259	DNA metabolic process	970	38.0	8.0	+30.0	4.3E-16	<0.001	4.8
GO:0006139	nucleobase-containing compound metabolic process	5961	98.0	49.0	+49.0	1.2E-15	<0.001	2.0
GO:0046483	heterocycle metabolic process	6121	99.0	50.3	+48.7	2.3E-15	<0.001	2.0
GO:0006725	cellular aromatic compound metabolic process	6132	99.0	50.4	+48.6	2.7E-15	<0.001	2.0
GO:0046983	protein dimerization activity	1043	38.0	8.6	+29.4	4.4E-15	<0.001	4.4
GO:1901360	organic cyclic compound metabolic process	6335	99.0	52.0	+47.0	2.7E-14	<0.001	1.9
GO:0034641	cellular nitrogen compound metabolic process	6336	99.0	52.0	+47.0	2.7E-14	<0.001	1.9
GO:0006807	nitrogen compound metabolic process	6701	101.0	55.0	+46.0	1.3E-13	<0.001	1.8
GO:0005634	nucleus	6163	96.0	50.6	+45.4	1.5E-13	<0.001	1.9
GO:0043170	macromolecule metabolic process	7993	111.0	65.6	+45.4	4.6E-13	<0.001	1.7
GO:0044237	cellular metabolic process	9564	123.0	78.6	+44.4	7.2E-13	<0.001	1.6
GO:0022607	cellular component assembly	1842	47.0	15.1	+31.9	8.1E-13	<0.001	3.1
GO:0044085	cellular component biogenesis	1993	48.0	16.4	+31.6	3.5E-12	<0.001	2.9
GO:0003676	nucleic acid binding	3749	69.0	30.8	+38.2	3.8E-12	<0.001	2.2
GO:0006461	protein complex assembly	1066	34.0	8.8	+25.2	6.7E-12	<0.001	3.9
GO:0070271	protein complex biogenesis	1068	34.0	8.8	+25.2	7.0E-12	<0.001	3.9
GO:0006996	organelle organization	2684	56.0	22.0	+34.0	9.5E-12	<0.001	2.5
GO:0044238	primary metabolic process	9748	122.0	80.1	+41.9	1.2E-11	<0.001	1.5
GO:0016043	cellular component organization	4866	79.0	40.0	+39.0	2.5E-11	<0.001	2.0
GO:0003700	sequence-specific DNA binding transcription factor activity	1133	34.0	9.3	+24.7	3.5E-11	<0.001	3.7
GO:1901363	heterocyclic compound binding	5579	85.0	45.8	+39.2	7.0E-11	<0.001	1.9
GO:0000982	RNA polymerase II core promoter proximal region sequence-specific DNA binding transcription factor activity	167	14.0	1.4	+12.6	1.0E-10	<0.001	10.2
GO:0071704	organic substance metabolic process	10025	122.0	82.3	+39.7	1.3E-10	<0.001	1.5
GO:0000981	sequence-specific DNA binding RNA polymerase II transcription factor activity	359	19.0	2.9	+16.1	1.3E-10	<0.001	6.4
GO:0097159	organic cyclic compound binding	5647	85.0	46.4	+38.6	1.4E-10	<0.001	1.8
GO:1901533	negative regulation of hematopoietic progenitor cell differentiation	20	7.0	0.2	+6.8	1.6E-10	<0.001	42.6
GO:0048519	negative regulation of biological process	3601	64.0	29.6	+34.4	1.8E-10	<0.001	2.2
GO:0071822	protein complex subunit organization	1410	37.0	11.6	+25.4	1.9E-10	<0.001	3.2
GO:0006357	regulation of transcription from RNA polymerase II promoter	1499	38.0	12.3	+25.7	2.7E-10	<0.001	3.1
GO:0065003	macromolecular complex assembly	1224	34.0	10.1	+23.9	2.7E-10	<0.001	3.4
GO:0010629	negative regulation of gene expression	1044	31.0	8.6	+22.4	3.9E-10	<0.001	3.6
GO:0035574	histone H4-K20 demethylation	13	6.0	0.1	+5.9	4.6E-10	<0.001	56.2
GO:0035575	histone demethylase activity (H4-K20 specific)	13	6.0	0.1	+5.9	4.6E-10	<0.001	56.2
GO:0030099	myeloid cell differentiation	304	17.0	2.5	+14.5	5.8E-10	<0.001	6.8
GO:0045637	regulation of myeloid cell differentiation	165	13.0	1.4	+11.6	1.1E-9	<0.001	9.6
GO:0045653	negative regulation of megakaryocyte differentiation	15	6.0	0.1	+5.9	1.3E-9	<0.001	48.7
GO:0006366	transcription from RNA polymerase II promoter	1677	39.0	13.8	+25.2	1.8E-9	<0.001	2.8
GO:0048513	organ development	2736	52.0	22.5	+29.5	2.1E-9	<0.001	2.3
GO:0034508	centromere complex assembly	45	8.0	0.4	+7.6	2.9E-9	<0.001	21.6
GO:0043933	macromolecular complex subunit organization	1583	37.0	13.0	+24.0	4.6E-9	<0.001	2.8
GO:0034080	centromere-specific nucleosome assembly	33	7.0	0.3	+6.7	7.9E-9	<0.001	25.8
GO:0005654	nucleoplasm	1477	35.0	12.1	+22.9	9.3E-9	<0.001	2.9
GO:0031055	chromatin remodeling at centromere	35	7.0	0.3	+6.7	1.2E-8	<0.001	24.4
GO:1901532	regulation of hematopoietic progenitor cell differentiation	35	7.0	0.3	+6.7	1.2E-8	<0.001	24.4
GO:0000228	nuclear chromosome	374	17.0	3.1	+13.9	1.3E-8	<0.001	5.5
GO:2000026	regulation of multicellular organismal development	1316	32.0	10.8	+21.2	2.5E-8	<0.001	3.0
GO:0031981	nuclear lumen	2169	43.0	17.8	+25.2	2.6E-8	<0.001	2.4
GO:0005515	protein binding	8254	102.0	67.8	+34.2	4.4E-8	<0.001	1.5
GO:0043486	histone exchange	42	7.0	0.3	+6.7	4.7E-8	<0.001	20.3
GO:0001228	RNA polymerase II transcription regulatory region sequence-specific DNA binding transcription factor activity involved in positive regulation of transcription	151	11.0	1.2	+9.8	4.9E-8	<0.001	8.9
GO:0048523	negative regulation of cellular process	3274	55.0	26.9	+28.1	5.1E-8	<0.001	2.0
GO:0043565	sequence-specific DNA binding	751	23.0	6.2	+16.8	5.4E-8	<0.001	3.7
GO:0045652	regulation of megakaryocyte differentiation	26	6.0	0.2	+5.8	5.6E-8	<0.001	28.1
GO:0009892	negative regulation of metabolic process	1749	37.0	14.4	+22.6	6.3E-8	<0.001	2.6
GO:0034724	DNA replication-independent nucleosome organization	44	7.0	0.4	+6.6	6.6E-8	<0.001	19.4
GO:0006336	DNA replication-independent nucleosome assembly	44	7.0	0.4	+6.6	6.6E-8	<0.001	19.4
GO:0010605	negative regulation of macromolecule metabolic process	1609	35.0	13.2	+21.8	7.9E-8	<0.001	2.6
GO:0045595	regulation of cell differentiation	1238	30.0	10.2	+19.8	8.0E-8	<0.001	3.0
GO:0070013	intracellular organelle lumen	2779	49.0	22.8	+26.2	8.6E-8	<0.001	2.1
GO:0043228	non-membrane-bounded organelle	3422	56.0	28.1	+27.9	9.1E-8	<0.001	2.0
GO:0043232	intracellular non-membrane-bounded organelle	3422	56.0	28.1	+27.9	9.1E-8	<0.001	2.0
GO:0048534	hematopoietic or lymphoid organ development	658	21.0	5.4	+15.6	1.1E-7	<0.001	3.9
GO:0032452	histone demethylase activity	29	6.0	0.2	+5.8	1.1E-7	<0.001	25.2
GO:0009888	tissue development	1485	33.0	12.2	+20.8	1.2E-7	<0.001	2.7
GO:0050793	regulation of developmental process	1721	36.0	14.1	+21.9	1.3E-7	<0.001	2.5
GO:0043233	organelle lumen	2836	49.0	23.3	+25.7	1.6E-7	<0.001	2.1
GO:0006355	regulation of transcription, DNA-templated	3214	53.0	26.4	+26.6	1.9E-7	<0.001	2.0
GO:0030097	hemopoiesis	621	20.0	5.1	+14.9	2.0E-7	<0.001	3.9
GO:0070076	histone lysine demethylation	32	6.0	0.3	+5.7	2.1E-7	<0.001	22.8
GO:0051239	regulation of multicellular organismal process	2089	40.0	17.2	+22.8	2.4E-7	<0.001	2.3
GO:0002520	immune system development	692	21.0	5.7	+15.3	2.5E-7	<0.001	3.7
GO:0016577	histone demethylation	33	6.0	0.3	+5.7	2.6E-7	<0.001	22.1
GO:2001141	regulation of RNA biosynthetic process	3252	53.0	26.7	+26.3	2.8E-7	<0.001	2.0
GO:0044428	nuclear part	2549	45.0	20.9	+24.1	3.5E-7	<0.001	2.1
GO:2000113	negative regulation of cellular macromolecule biosynthetic process	1038	26.0	8.5	+17.5	3.6E-7	<0.001	3.0
GO:0031326	regulation of cellular biosynthetic process	3757	58.0	30.9	+27.1	3.7E-7	<0.001	1.9
GO:0006482	protein demethylation	35	6.0	0.3	+5.7	3.7E-7	0.002	20.9
GO:0008214	protein dealkylation	35	6.0	0.3	+5.7	3.7E-7	0.002	20.9
GO:0045944	positive regulation of transcription from RNA polymerase II promoter	845	23.0	6.9	+16.1	4.4E-7	0.002	3.3
GO:2000112	regulation of cellular macromolecule biosynthetic process	3505	55.0	28.8	+26.2	5.2E-7	0.002	1.9
GO:0045892	negative regulation of transcription, DNA-templated	920	24.0	7.6	+16.4	5.2E-7	0.002	3.2
GO:0032451	demethylase activity	37	6.0	0.3	+5.7	5.3E-7	0.002	19.7
GO:0048731	system development	3796	58.0	31.2	+26.8	5.3E-7	0.002	1.9
GO:0009889	regulation of biosynthetic process	3801	58.0	31.2	+26.8	5.5E-7	0.002	1.9
GO:0046683	response to organophosphorus	118	9.0	1.0	+8.0	5.7E-7	0.002	9.3
GO:0051252	regulation of RNA metabolic process	3334	53.0	27.4	+25.6	6.2E-7	0.002	1.9
GO:0051591	response to cAMP	88	8.0	0.7	+7.3	6.4E-7	0.002	11.1
GO:0006351	transcription, DNA-templated	3340	53.0	27.4	+25.6	6.5E-7	0.002	1.9
GO:1902679	negative regulation of RNA biosynthetic process	938	24.0	7.7	+16.3	7.3E-7	0.002	3.1
GO:0045893	positive regulation of transcription, DNA-templated	1151	27.0	9.5	+17.5	7.5E-7	0.002	2.9
GO:0001077	RNA polymerase II core promoter proximal region sequence-specific DNA binding transcription factor activity involved in positive regulation of transcription	122	9.0	1.0	+8.0	7.5E-7	0.002	9.0
GO:0043044	ATP-dependent chromatin remodeling	63	7.0	0.5	+6.5	8.3E-7	0.002	13.5
GO:0010558	negative regulation of macromolecule biosynthetic process	1086	26.0	8.9	+17.1	8.4E-7	0.002	2.9
GO:0030219	megakaryocyte differentiation	40	6.0	0.3	+5.7	8.5E-7	0.002	18.3
GO:0019219	regulation of nucleobase-containing compound metabolic process	4084	60.0	33.5	+26.5	1.2E-6	0.002	1.8
GO:0010468	regulation of gene expression	4089	60.0	33.6	+26.4	1.2E-6	0.002	1.8
GO:0051253	negative regulation of RNA metabolic process	971	24.0	8.0	+16.0	1.3E-6	0.002	3.0
GO:0042981	regulation of apoptotic process	1263	28.0	10.4	+17.6	1.4E-6	0.002	2.7
GO:0010556	regulation of macromolecule biosynthetic process	3614	55.0	29.7	+25.3	1.4E-6	0.002	1.9
GO:1902680	positive regulation of RNA biosynthetic process	1191	27.0	9.8	+17.2	1.4E-6	0.002	2.8
GO:0014074	response to purine-containing compound	132	9.0	1.1	+7.9	1.5E-6	0.002	8.3
GO:0032774	RNA biosynthetic process	3436	53.0	28.2	+24.8	1.6E-6	0.002	1.9
GO:0043067	regulation of programmed cell death	1275	28.0	10.5	+17.5	1.7E-6	0.002	2.7
GO:0048856	anatomical structure development	4438	63.0	36.5	+26.5	1.8E-6	0.002	1.7
GO:0031327	negative regulation of cellular biosynthetic process	1135	26.0	9.3	+16.7	1.9E-6	0.002	2.8
GO:0051254	positive regulation of RNA metabolic process	1212	27.0	10.0	+17.0	2.0E-6	0.002	2.7
GO:0007275	multicellular organismal development	4363	62.0	35.8	+26.2	2.2E-6	0.002	1.7
GO:0043066	negative regulation of apoptotic process	662	19.0	5.4	+13.6	2.2E-6	0.002	3.5
GO:0051171	regulation of nitrogen compound metabolic process	4172	60.0	34.3	+25.7	2.4E-6	0.002	1.8
GO:0009890	negative regulation of biosynthetic process	1152	26.0	9.5	+16.5	2.5E-6	0.002	2.7
GO:0043069	negative regulation of programmed cell death	671	19.0	5.5	+13.5	2.7E-6	0.002	3.4
GO:0045638	negative regulation of myeloid cell differentiation	76	7.0	0.6	+6.4	3.0E-6	0.002	11.2
GO:0010941	regulation of cell death	1328	28.0	10.9	+17.1	3.6E-6	0.002	2.6
GO:0010628	positive regulation of gene expression	1253	27.0	10.3	+16.7	3.7E-6	0.002	2.6
GO:0061061	muscle structure development	508	16.0	4.2	+11.8	4.7E-6	0.002	3.8
GO:0060429	epithelium development	831	21.0	6.8	+14.2	4.7E-6	0.002	3.1
GO:0065010	extracellular membrane-bounded organelle	2440	41.0	20.0	+21.0	4.8E-6	0.002	2.0
GO:0043230	extracellular organelle	2440	41.0	20.0	+21.0	4.8E-6	0.002	2.0
GO:0070062	extracellular vesicular exosome	2440	41.0	20.0	+21.0	4.8E-6	0.002	2.0
GO:0009653	anatomical structure morphogenesis	2266	39.0	18.6	+20.4	5.0E-6	0.002	2.1
GO:0060968	regulation of gene silencing	31	5.0	0.3	+4.7	5.0E-6	0.002	19.6
GO:0007517	muscle organ development	341	13.0	2.8	+10.2	5.0E-6	0.002	4.6
GO:0034654	nucleobase-containing compound biosynthetic process	3766	55.0	30.9	+24.1	5.2E-6	0.002	1.8
GO:0002244	hematopoietic progenitor cell differentiation	83	7.0	0.7	+6.3	5.4E-6	0.002	10.3
GO:0045935	positive regulation of nucleobase-containing compound metabolic process	1359	28.0	11.2	+16.8	5.6E-6	0.002	2.5
GO:0031324	negative regulation of cellular metabolic process	1606	31.0	13.2	+17.8	6.2E-6	0.002	2.4
GO:0060548	negative regulation of cell death	711	19.0	5.8	+13.2	6.3E-6	0.002	3.3
GO:0045934	negative regulation of nucleobase-containing compound metabolic process	1071	24.0	8.8	+15.2	7.2E-6	0.004	2.7
GO:0048869	cellular developmental process	3329	50.0	27.3	+22.7	7.8E-6	0.004	1.8
GO:0051173	positive regulation of nitrogen compound metabolic process	1385	28.0	11.4	+16.6	8.1E-6	0.004	2.5
GO:0030154	cell differentiation	3141	48.0	25.8	+22.2	8.1E-6	0.006	1.9
GO:0018130	heterocycle biosynthetic process	3835	55.0	31.5	+23.5	9.0E-6	0.006	1.7
GO:0019438	aromatic compound biosynthetic process	3838	55.0	31.5	+23.5	9.2E-6	0.006	1.7
GO:0045597	positive regulation of cell differentiation	600	17.0	4.9	+12.1	9.4E-6	0.006	3.4
GO:0007049	cell cycle	1558	30.0	12.8	+17.2	9.5E-6	0.006	2.3
GO:0070988	demethylation	60	6.0	0.5	+5.5	9.7E-6	0.006	12.2
GO:0051172	negative regulation of nitrogen compound metabolic process	1091	24.0	9.0	+15.0	9.9E-6	0.006	2.7
GO:0001892	embryonic placenta development	93	7.0	0.8	+6.2	1.2E-5	0.008	9.2
GO:0006338	chromatin remodeling	130	8.0	1.1	+6.9	1.2E-5	0.008	7.5
GO:0048017	inositol lipid-mediated signaling	216	10.0	1.8	+8.2	1.2E-5	0.008	5.6
GO:0048015	phosphatidylinositol-mediated signaling	216	10.0	1.8	+8.2	1.2E-5	0.008	5.6
GO:0010557	positive regulation of macromolecule biosynthetic process	1342	27.0	11.0	+16.0	1.3E-5	0.010	2.4
GO:0060255	regulation of macromolecule metabolic process	4913	65.0	40.4	+24.6	1.4E-5	0.012	1.6
GO:0044271	cellular nitrogen compound biosynthetic process	3895	55.0	32.0	+23.0	1.4E-5	0.014	1.7
GO:0006915	apoptotic process	1676	31.0	13.8	+17.2	1.5E-5	0.014	2.3
GO:0031323	regulation of cellular metabolic process	5242	68.0	43.1	+24.9	1.5E-5	0.014	1.6
GO:0031328	positive regulation of cellular biosynthetic process	1439	28.0	11.8	+16.2	1.6E-5	0.016	2.4
GO:0012501	programmed cell death	1695	31.0	13.9	+17.1	1.8E-5	0.016	2.2
GO:0044767	single-organism developmental process	4962	65.0	40.8	+24.2	1.9E-5	0.018	1.6
GO:0044707	single-multicellular organism process	6057	75.0	49.7	+25.3	2.1E-5	0.020	1.5
GO:0009891	positive regulation of biosynthetic process	1461	28.0	12.0	+16.0	2.1E-5	0.020	2.3
GO:1901362	organic cyclic compound biosynthetic process	3952	55.0	32.5	+22.5	2.2E-5	0.020	1.7
GO:0019222	regulation of metabolic process	5850	73.0	48.0	+25.0	2.3E-5	0.020	1.5
GO:0045596	negative regulation of cell differentiation	519	15.0	4.3	+10.7	2.6E-5	0.022	3.5
GO:0044421	extracellular region part	3382	49.0	27.8	+21.2	2.7E-5	0.024	1.8
GO:0016070	RNA metabolic process	4082	56.0	33.5	+22.5	2.7E-5	0.024	1.7
GO:0045639	positive regulation of myeloid cell differentiation	72	6.0	0.6	+5.4	2.8E-5	0.024	10.1
GO:0001890	placenta development	147	8.0	1.2	+6.8	3.0E-5	0.024	6.6
GO:0010467	gene expression	4928	64.0	40.5	+23.5	3.1E-5	0.024	1.6
GO:0009719	response to endogenous stimulus	1331	26.0	10.9	+15.1	3.2E-5	0.024	2.4
GO:0030855	epithelial cell differentiation	529	15.0	4.3	+10.7	3.2E-5	0.024	3.5
GO:0071495	cellular response to endogenous stimulus	945	21.0	7.8	+13.2	3.2E-5	0.024	2.7
GO:0009605	response to external stimulus	1923	33.0	15.8	+17.2	3.4E-5	0.026	2.1
GO:0044212	transcription regulatory region DNA binding	471	14.0	3.9	+10.1	3.6E-5	0.026	3.6
GO:0001503	ossification	354	12.0	2.9	+9.1	3.7E-5	0.032	4.1
GO:0080090	regulation of primary metabolic process	5278	67.0	43.4	+23.6	3.7E-5	0.032	1.5
GO:0001067	regulatory region nucleic acid binding	479	14.0	3.9	+10.1	4.3E-5	0.034	3.6
GO:0000975	regulatory region DNA binding	479	14.0	3.9	+10.1	4.3E-5	0.034	3.6
GO:0000122	negative regulation of transcription from RNA polymerase II promoter	614	16.0	5.0	+11.0	4.8E-5	0.042	3.2
GO:0043229	intracellular organelle	10748	113.0	88.3	+24.7	4.8E-5	0.042	1.3
GO:0043231	intracellular membrane-bounded organelle	9733	105.0	79.9	+25.1	4.8E-5	0.042	1.3
GO:0051094	positive regulation of developmental process	826	19.0	6.8	+12.2	5.0E-5	0.044	2.8
GO:0000723	telomere maintenance	82	6.0	0.7	+5.3	5.9E-5	0.050	8.9
GO:0001078	RNA polymerase II core promoter proximal region sequence-specific DNA binding transcription factor activity involved in negative regulation of transcription	51	5.0	0.4	+4.6	6.1E-5	0.052	11.9
GO:0032200	telomere organization	83	6.0	0.7	+5.3	6.3E-5	0.058	8.8
GO:0031982	vesicle	3197	46.0	26.3	+19.7	6.3E-5	0.058	1.8
GO:0048646	anatomical structure formation involved in morphogenesis	923	20.0	7.6	+12.4	7.2E-5	0.068	2.6
GO:0002573	myeloid leukocyte differentiation	167	8.0	1.4	+6.6	7.3E-5	0.072	5.8
GO:0072358	cardiovascular system development	850	19.0	7.0	+12.0	7.3E-5	0.074	2.7
GO:0072359	circulatory system development	850	19.0	7.0	+12.0	7.3E-5	0.074	2.7
GO:0071560	cellular response to transforming growth factor beta stimulus	215	9.0	1.8	+7.2	7.4E-5	0.076	5.1
GO:0031988	membrane-bounded vesicle	3120	45.0	25.6	+19.4	7.4E-5	0.076	1.8
GO:0071559	response to transforming growth factor beta	216	9.0	1.8	+7.2	7.6E-5	0.076	5.1
GO:0008219	cell death	1924	32.0	15.8	+16.2	8.3E-5	0.084	2.0
GO:0050794	regulation of cellular process	8974	98.0	73.7	+24.3	8.4E-5	0.084	1.3
GO:0016265	death	1927	32.0	15.8	+16.2	8.6E-5	0.084	2.0
GO:0007519	skeletal muscle tissue development	171	8.0	1.4	+6.6	8.6E-5	0.084	5.7
GO:0001656	metanephros development	88	6.0	0.7	+5.3	8.7E-5	0.086	8.3
GO:0043588	skin development	328	11.0	2.7	+8.3	8.7E-5	0.086	4.1
GO:0051093	negative regulation of developmental process	647	16.0	5.3	+10.7	8.8E-5	0.088	3.0
GO:0034645	cellular macromolecule biosynthetic process	4358	57.0	35.8	+21.2	9.1E-5	0.088	1.6
GO:0010243	response to organonitrogen compound	719	17.0	5.9	+11.1	9.1E-5	0.088	2.9
GO:0048518	positive regulation of biological process	4072	54.0	33.4	+20.6	1.1E-4	0.098	1.6
GO:0043227	membrane-bounded organelle	10904	113.0	89.6	+23.4	1.1E-4	0.098	1.3
GO:0060538	skeletal muscle organ development	178	8.0	1.5	+6.5	1.1E-4	0.098	5.5
GO:0043068	positive regulation of programmed cell death	399	12.0	3.3	+8.7	1.2E-4	0.098	3.7
GO:0035914	skeletal muscle cell differentiation	59	5.0	0.5	+4.5	1.2E-4	0.108	10.3
GO:0002682	regulation of immune system process	1117	22.0	9.2	+12.8	1.2E-4	0.108	2.4
GO:0001227	RNA polymerase II transcription regulatory region sequence-specific DNA binding transcription factor activity involved in negative regulation of transcription	60	5.0	0.5	+4.5	1.3E-4	0.116	10.1
GO:0000278	mitotic cell cycle	894	19.0	7.3	+11.7	1.4E-4	0.120	2.6
GO:0008544	epidermis development	290	10.0	2.4	+7.6	1.5E-4	0.124	4.2
GO:0008284	positive regulation of cell proliferation	749	17.0	6.2	+10.8	1.5E-4	0.124	2.8
GO:0007178	transmembrane receptor protein serine/threonine kinase signaling pathway	291	10.0	2.4	+7.6	1.5E-4	0.124	4.2
GO:0048568	embryonic organ development	410	12.0	3.4	+8.6	1.5E-4	0.124	3.6
GO:0022008	neurogenesis	1305	24.0	10.7	+13.3	1.7E-4	0.142	2.2
GO:0048522	positive regulation of cellular process	3645	49.0	29.9	+19.1	1.9E-4	0.146	1.6
GO:0009887	organ morphogenesis	840	18.0	6.9	+11.1	1.9E-4	0.148	2.6
GO:1901654	response to ketone	102	6.0	0.8	+5.2	2.0E-4	0.154	7.2
GO:0010942	positive regulation of cell death	424	12.0	3.5	+8.5	2.1E-4	0.160	3.4
GO:0009059	macromolecule biosynthetic process	4490	57.0	36.9	+20.1	2.1E-4	0.160	1.5
GO:0065008	regulation of biological quality	2982	42.0	24.5	+17.5	2.4E-4	0.174	1.7
GO:1901698	response to nitrogen compound	780	17.0	6.4	+10.6	2.4E-4	0.174	2.7
GO:0030856	regulation of epithelial cell differentiation	106	6.0	0.9	+5.1	2.4E-4	0.182	6.9
GO:0035556	intracellular signal transduction	2326	35.0	19.1	+15.9	2.6E-4	0.186	1.8
GO:0001944	vasculature development	571	14.0	4.7	+9.3	2.7E-4	0.188	3.0
GO:0008630	intrinsic apoptotic signaling pathway in response to DNA damage	109	6.0	0.9	+5.1	2.8E-4	0.198	6.7
GO:0014706	striated muscle tissue development	316	10.0	2.6	+7.4	2.9E-4	0.198	3.9
GO:0051726	regulation of cell cycle	796	17.0	6.5	+10.5	3.0E-4	0.210	2.6
GO:0003714	transcription corepressor activity	206	8.0	1.7	+6.3	3.1E-4	0.212	4.7
GO:0009628	response to abiotic stimulus	956	19.0	7.9	+11.1	3.3E-4	0.220	2.4
GO:0030316	osteoclast differentiation	73	5.0	0.6	+4.4	3.4E-4	0.222	8.3
GO:0008283	cell proliferation	1726	28.0	14.2	+13.8	3.7E-4	0.238	2.0
GO:0008134	transcription factor binding	453	12.0	3.7	+8.3	3.8E-4	0.242	3.2
GO:0060537	muscle tissue development	329	10.0	2.7	+7.3	4.0E-4	0.250	3.7
GO:0043065	positive regulation of apoptotic process	393	11.0	3.2	+7.8	4.2E-4	0.258	3.4
GO:0001822	kidney development	216	8.0	1.8	+6.2	4.2E-4	0.258	4.5
GO:0043234	protein complex	3774	49.0	31.0	+18.0	4.3E-4	0.268	1.6
GO:0009266	response to temperature stimulus	119	6.0	1.0	+5.0	4.5E-4	0.268	6.1
GO:0048699	generation of neurons	1227	22.0	10.1	+11.9	4.6E-4	0.268	2.2
GO:0070848	response to growth factor	675	15.0	5.5	+9.5	4.6E-4	0.274	2.7
GO:0050789	regulation of biological process	9462	99.0	77.7	+21.3	5.0E-4	0.300	1.3
GO:0043009	chordate embryonic development	609	14.0	5.0	+9.0	5.1E-4	0.304	2.8
GO:0016568	chromatin modification	542	13.0	4.5	+8.5	5.5E-4	0.318	2.9
GO:0009612	response to mechanical stimulus	172	7.0	1.4	+5.6	5.6E-4	0.320	5.0
GO:0009792	embryo development ending in birth or egg hatching	615	14.0	5.1	+8.9	5.7E-4	0.320	2.8
GO:0001568	blood vessel development	545	13.0	4.5	+8.5	5.8E-4	0.326	2.9
GO:0010604	positive regulation of macromolecule metabolic process	2149	32.0	17.7	+14.3	6.1E-4	0.342	1.8
GO:0044424	intracellular part	12322	121.0	101.2	+19.8	6.3E-4	0.350	1.2
GO:0010033	response to organic substance	2342	34.0	19.2	+14.8	6.3E-4	0.350	1.8
GO:0051384	response to glucocorticoid	128	6.0	1.1	+4.9	6.7E-4	0.368	5.7
GO:0043433	negative regulation of sequence-specific DNA binding transcription factor activity	129	6.0	1.1	+4.9	6.9E-4	0.376	5.7
GO:0071496	cellular response to external stimulus	236	8.0	1.9	+6.1	7.6E-4	0.396	4.1
GO:0002009	morphogenesis of an epithelium	424	11.0	3.5	+7.5	7.8E-4	0.398	3.2
GO:0014070	response to organic cyclic compound	713	15.0	5.9	+9.1	8.1E-4	0.408	2.6
GO:0007507	heart development	428	11.0	3.5	+7.5	8.4E-4	0.416	3.1
GO:0006950	response to stress	3278	43.0	26.9	+16.1	9.0E-4	0.432	1.6
GO:0007179	transforming growth factor beta receptor signaling pathway	187	7.0	1.5	+5.5	9.1E-4	0.434	4.6
GO:0000287	magnesium ion binding	187	7.0	1.5	+5.5	9.1E-4	0.434	4.6
GO:0042063	gliogenesis	187	7.0	1.5	+5.5	9.1E-4	0.434	4.6
GO:0048545	response to steroid hormone	366	10.0	3.0	+7.0	9.1E-4	0.438	3.3
GO:0001701	in utero embryonic development	367	10.0	3.0	+7.0	9.3E-4	0.444	3.3
GO:1901576	organic substance biosynthetic process	5402	63.0	44.4	+18.6	9.4E-4	0.444	1.4
GO:0001655	urogenital system development	305	9.0	2.5	+6.5	9.6E-4	0.458	3.6
GO:0044249	cellular biosynthetic process	5302	62.0	43.5	+18.5	9.8E-4	0.464	1.4
GO:0031960	response to corticosteroid	138	6.0	1.1	+4.9	9.9E-4	0.466	5.3
GO:0030182	neuron differentiation	1132	20.0	9.3	+10.7	1.0E-3	0.466	2.2
GO:0005622	intracellular	12434	121.0	102.1	+18.9	1.0E-3	0.480	1.2
GO:0003705	RNA polymerase II distal enhancer sequence-specific DNA binding transcription factor activity	94	5.0	0.8	+4.2	1.1E-3	0.490	6.5
GO:0071363	cellular response to growth factor stimulus	658	14.0	5.4	+8.6	1.1E-3	0.492	2.6
GO:0048771	tissue remodeling	141	6.0	1.2	+4.8	1.1E-3	0.500	5.2
GO:0008285	negative regulation of cell proliferation	586	13.0	4.8	+8.2	1.1E-3	0.502	2.7
GO:0009790	embryo development	976	18.0	8.0	+10.0	1.1E-3	0.502	2.2
GO:0009636	response to toxic substance	143	6.0	1.2	+4.8	1.2E-3	0.508	5.1
GO:0042127	regulation of cell proliferation	1319	22.0	10.8	+11.2	1.2E-3	0.508	2.0
GO:0044446	intracellular organelle part	6463	72.0	53.1	+18.9	1.2E-3	0.508	1.4
GO:0051592	response to calcium ion	97	5.0	0.8	+4.2	1.2E-3	0.522	6.3
GO:0001649	osteoblast differentiation	197	7.0	1.6	+5.4	1.2E-3	0.524	4.3
GO:0051082	unfolded protein binding	98	5.0	0.8	+4.2	1.3E-3	0.538	6.2
GO:0072006	nephron development	99	5.0	0.8	+4.2	1.4E-3	0.552	6.1
GO:0009058	biosynthetic process	5477	63.0	45.0	+18.0	1.4E-3	0.556	1.4
GO:0048729	tissue morphogenesis	526	12.0	4.3	+7.7	1.4E-3	0.556	2.8
GO:0033993	response to lipid	682	14.0	5.6	+8.4	1.5E-3	0.580	2.5
GO:0072001	renal system development	264	8.0	2.2	+5.8	1.6E-3	0.580	3.7
GO:0009893	positive regulation of metabolic process	2369	33.0	19.5	+13.5	1.6E-3	0.580	1.7
GO:0000989	transcription factor binding transcription factor activity	536	12.0	4.4	+7.6	1.6E-3	0.586	2.7
GO:0048514	blood vessel morphogenesis	476	11.0	3.9	+7.1	2.0E-3	0.626	2.8
GO:0000904	cell morphogenesis involved in differentiation	781	15.0	6.4	+8.6	2.0E-3	0.628	2.3
GO:0002521	leukocyte differentiation	409	10.0	3.4	+6.6	2.1E-3	0.640	3.0
GO:0060249	anatomical structure homeostasis	278	8.0	2.3	+5.7	2.1E-3	0.644	3.5
GO:0044706	multi-multicellular organism process	219	7.0	1.8	+5.2	2.3E-3	0.660	3.9
GO:0010001	glial cell differentiation	163	6.0	1.3	+4.7	2.3E-3	0.664	4.5
GO:1901700	response to oxygen-containing compound	1214	20.0	10.0	+10.0	2.3E-3	0.664	2.0
GO:1902107	positive regulation of leukocyte differentiation	112	5.0	0.9	+4.1	2.3E-3	0.666	5.4
GO:0050671	positive regulation of lymphocyte proliferation	114	5.0	0.9	+4.1	2.5E-3	0.698	5.3
GO:0019827	stem cell maintenance	114	5.0	0.9	+4.1	2.5E-3	0.698	5.3
GO:0016458	gene silencing	114	5.0	0.9	+4.1	2.5E-3	0.698	5.3
GO:0031325	positive regulation of cellular metabolic process	2244	31.0	18.4	+12.6	2.5E-3	0.700	1.7
GO:0000976	transcription regulatory region sequence-specific DNA binding	286	8.0	2.3	+5.7	2.6E-3	0.700	3.4
GO:0033554	cellular response to stress	1404	22.0	11.5	+10.5	2.6E-3	0.704	1.9
GO:0032946	positive regulation of mononuclear cell proliferation	115	5.0	0.9	+4.1	2.6E-3	0.708	5.3
GO:0044422	organelle part	6633	72.0	54.5	+17.5	2.6E-3	0.708	1.3
GO:0009725	response to hormone	807	15.0	6.6	+8.4	2.7E-3	0.716	2.3
GO:0031668	cellular response to extracellular stimulus	169	6.0	1.4	+4.6	2.8E-3	0.720	4.3
GO:0070665	positive regulation of leukocyte proliferation	118	5.0	1.0	+4.0	2.9E-3	0.730	5.2
GO:0007167	enzyme linked receptor protein signaling pathway	981	17.0	8.1	+8.9	3.0E-3	0.732	2.1
GO:0000902	cell morphogenesis	1070	18.0	8.8	+9.2	3.1E-3	0.744	2.0
GO:0030278	regulation of ossification	173	6.0	1.4	+4.6	3.1E-3	0.748	4.2
GO:0007565	female pregnancy	173	6.0	1.4	+4.6	3.1E-3	0.748	4.2
GO:0051321	meiotic cell cycle	174	6.0	1.4	+4.6	3.2E-3	0.750	4.2
GO:0003712	transcription cofactor activity	507	11.0	4.2	+6.8	3.2E-3	0.752	2.6
GO:0009314	response to radiation	434	10.0	3.6	+6.4	3.2E-3	0.752	2.8
GO:0051090	regulation of sequence-specific DNA binding transcription factor activity	365	9.0	3.0	+6.0	3.3E-3	0.760	3.0
GO:0043207	response to external biotic stimulus	664	13.0	5.5	+7.5	3.4E-3	0.764	2.4
GO:0051707	response to other organism	664	13.0	5.5	+7.5	3.4E-3	0.764	2.4
GO:0090132	epithelium migration	176	6.0	1.4	+4.6	3.4E-3	0.772	4.2
GO:0010631	epithelial cell migration	176	6.0	1.4	+4.6	3.4E-3	0.772	4.2
GO:0009991	response to extracellular stimulus	368	9.0	3.0	+6.0	3.4E-3	0.772	3.0
GO:0090130	tissue migration	181	6.0	1.5	+4.5	3.9E-3	0.786	4.0
GO:0043524	negative regulation of neuron apoptotic process	127	5.0	1.0	+4.0	4.0E-3	0.796	4.8
GO:0007267	cell-cell signaling	1185	19.0	9.7	+9.3	4.0E-3	0.796	2.0
GO:0043523	regulation of neuron apoptotic process	183	6.0	1.5	+4.5	4.1E-3	0.802	4.0
GO:0003690	double-stranded DNA binding	130	5.0	1.1	+3.9	4.4E-3	0.826	4.7
GO:0007399	nervous system development	1942	27.0	16.0	+11.0	4.5E-3	0.826	1.7
GO:0001558	regulation of cell growth	315	8.0	2.6	+5.4	4.6E-3	0.832	3.1
GO:0009607	response to biotic stimulus	690	13.0	5.7	+7.3	4.6E-3	0.832	2.3
GO:0001667	ameboidal cell migration	250	7.0	2.1	+4.9	4.7E-3	0.834	3.4
GO:0044267	cellular protein metabolic process	3782	45.0	31.1	+13.9	4.8E-3	0.838	1.4
GO:0016049	cell growth	392	9.0	3.2	+5.8	5.2E-3	0.858	2.8
GO:0006986	response to unfolded protein	137	5.0	1.1	+3.9	5.5E-3	0.862	4.4
GO:0043566	structure-specific DNA binding	259	7.0	2.1	+4.9	5.7E-3	0.862	3.3
GO:0003007	heart morphogenesis	196	6.0	1.6	+4.4	5.7E-3	0.866	3.7
GO:0032989	cellular component morphogenesis	1137	18.0	9.3	+8.7	5.8E-3	0.866	1.9
GO:1901215	negative regulation of neuron death	139	5.0	1.1	+3.9	5.8E-3	0.872	4.4
GO:1901342	regulation of vasculature development	199	6.0	1.6	+4.4	6.1E-3	0.882	3.7
GO:0010720	positive regulation of cell development	201	6.0	1.7	+4.3	6.4E-3	0.888	3.6
GO:0003002	regionalization	334	8.0	2.7	+5.3	6.5E-3	0.888	2.9
GO:0051402	neuron apoptotic process	204	6.0	1.7	+4.3	6.9E-3	0.892	3.6
GO:0003682	chromatin binding	410	9.0	3.4	+5.6	6.9E-3	0.892	2.7
GO:0035966	response to topologically incorrect protein	145	5.0	1.2	+3.8	7.0E-3	0.896	4.2
GO:1901214	regulation of neuron death	205	6.0	1.7	+4.3	7.0E-3	0.896	3.6
GO:0007154	cell communication	5750	62.0	47.2	+14.8	7.6E-3	0.918	1.3
GO:0048468	cell development	1736	24.0	14.3	+9.7	8.0E-3	0.920	1.7
GO:0030308	negative regulation of cell growth	151	5.0	1.2	+3.8	8.2E-3	0.922	4.0
GO:0042221	response to chemical	3577	42.0	29.4	+12.6	8.4E-3	0.924	1.4
GO:0044700	single organism signaling	5668	61.0	46.6	+14.4	8.6E-3	0.930	1.3
GO:0000977	RNA polymerase II regulatory region sequence-specific DNA binding	215	6.0	1.8	+4.2	8.8E-3	0.930	3.4
GO:2000027	regulation of organ morphogenesis	155	5.0	1.3	+3.7	9.2E-3	0.930	3.9
GO:0009611	response to wounding	1192	18.0	9.8	+8.2	9.2E-3	0.930	1.8
GO:0001012	RNA polymerase II regulatory region DNA binding	219	6.0	1.8	+4.2	9.6E-3	0.934	3.3
GO:0001501	skeletal system development	435	9.0	3.6	+5.4	0.01	0.938	2.5
GO:0009913	epidermal cell differentiation	163	5.0	1.3	+3.7	0.01	0.950	3.7
GO:0016570	histone modification	372	8.0	3.1	+4.9	0.01	0.954	2.6
GO:0050670	regulation of lymphocyte proliferation	168	5.0	1.4	+3.6	0.01	0.962	3.6
GO:0007389	pattern specification process	453	9.0	3.7	+5.3	0.01	0.964	2.4
GO:0032944	regulation of mononuclear cell proliferation	169	5.0	1.4	+3.6	0.01	0.966	3.6
GO:0016569	covalent chromatin modification	378	8.0	3.1	+4.9	0.01	0.966	2.6
GO:0070997	neuron death	236	6.0	1.9	+4.1	0.01	0.968	3.1
GO:0004721	phosphoprotein phosphatase activity	171	5.0	1.4	+3.6	0.01	0.968	3.6
GO:0048598	embryonic morphogenesis	539	10.0	4.4	+5.6	0.01	0.968	2.3
GO:0038095	Fc-epsilon receptor signaling pathway	174	5.0	1.4	+3.6	0.01	0.976	3.5
GO:0070663	regulation of leukocyte proliferation	174	5.0	1.4	+3.6	0.01	0.976	3.5
GO:0009416	response to light stimulus	311	7.0	2.6	+4.4	0.01	0.976	2.7
GO:0022603	regulation of anatomical structure morphogenesis	713	12.0	5.9	+6.1	0.01	0.976	2.0
GO:0006470	protein dephosphorylation	176	5.0	1.4	+3.6	0.02	0.976	3.5
GO:0048864	stem cell development	245	6.0	2.0	+4.0	0.02	0.980	3.0
GO:0048870	cell motility	1078	16.0	8.9	+7.1	0.02	0.980	1.8
GO:0051674	localization of cell	1078	16.0	8.9	+7.1	0.02	0.980	1.8
GO:0001525	angiogenesis	393	8.0	3.2	+4.8	0.02	0.980	2.5
GO:0007423	sensory organ development	473	9.0	3.9	+5.1	0.02	0.984	2.3
GO:0045765	regulation of angiogenesis	180	5.0	1.5	+3.5	0.02	0.988	3.4
GO:0060562	epithelial tube morphogenesis	320	7.0	2.6	+4.4	0.02	0.988	2.7
GO:0009896	positive regulation of catabolic process	181	5.0	1.5	+3.5	0.02	0.988	3.4
GO:0030031	cell projection assembly	250	6.0	2.1	+3.9	0.02	0.990	2.9
GO:0030030	cell projection organization	1089	16.0	8.9	+7.1	0.02	0.990	1.8
GO:0006464	cellular protein modification process	2992	35.0	24.6	+10.4	0.02	0.990	1.4
GO:0036211	protein modification process	2992	35.0	24.6	+10.4	0.02	0.990	1.4
GO:0016477	cell migration	999	15.0	8.2	+6.8	0.02	0.992	1.8
GO:0042592	homeostatic process	1280	18.0	10.5	+7.5	0.02	0.992	1.7
GO:0048666	neuron development	910	14.0	7.5	+6.5	0.02	0.992	1.9
GO:0007611	learning or memory	185	5.0	1.5	+3.5	0.02	0.992	3.3
GO:0061564	axon development	565	10.0	4.6	+5.4	0.02	0.992	2.2
GO:0035295	tube development	484	9.0	4.0	+5.0	0.02	0.992	2.3
GO:0043412	macromolecule modification	3118	36.0	25.6	+10.4	0.02	0.992	1.4
GO:0032870	cellular response to hormone stimulus	493	9.0	4.0	+5.0	0.02	0.996	2.2
GO:0097193	intrinsic apoptotic signaling pathway	262	6.0	2.2	+3.8	0.02	0.996	2.8
GO:0040008	regulation of growth	579	10.0	4.8	+5.2	0.02	0.996	2.1
GO:0051716	cellular response to stimulus	6145	63.0	50.5	+12.5	0.02	0.996	1.2
GO:0035239	tube morphogenesis	338	7.0	2.8	+4.2	0.02	0.996	2.5
GO:0006928	cellular component movement	1606	21.0	13.2	+7.8	0.02	0.996	1.6
GO:0048858	cell projection morphogenesis	763	12.0	6.3	+5.7	0.02	0.998	1.9
GO:0000280	nuclear division	507	9.0	4.2	+4.8	0.02	0.998	2.2
GO:0007165	signal transduction	5156	54.0	42.3	+11.7	0.02	0.998	1.3
GO:0019538	protein metabolic process	4597	49.0	37.8	+11.2	0.02	0.998	1.3
GO:0061138	morphogenesis of a branching epithelium	201	5.0	1.7	+3.3	0.03	0.998	3.0
GO:0097305	response to alcohol	273	6.0	2.2	+3.8	0.03	0.998	2.7
GO:1902105	regulation of leukocyte differentiation	202	5.0	1.7	+3.3	0.03	1000	3.0
GO:0004672	protein kinase activity	602	10.0	4.9	+5.1	0.03	1000	2.0
GO:0032990	cell part morphogenesis	779	12.0	6.4	+5.6	0.03	1000	1.9
GO:0009952	anterior/posterior pattern specification	206	5.0	1.7	+3.3	0.03	1000	3.0
GO:0022402	cell cycle process	1158	16.0	9.5	+6.5	0.03	1000	1.7
GO:0048667	cell morphogenesis involved in neuron differentiation	609	10.0	5.0	+5.0	0.03	1000	2.0
GO:0000790	nuclear chromatin	210	5.0	1.7	+3.3	0.03	1000	2.9
GO:0006457	protein folding	211	5.0	1.7	+3.3	0.03	1000	2.9
GO:0001763	morphogenesis of a branching structure	212	5.0	1.7	+3.3	0.03	1000	2.9
GO:0044087	regulation of cellular component biogenesis	445	8.0	3.7	+4.3	0.03	1000	2.2
GO:0050890	cognition	213	5.0	1.7	+3.3	0.03	1000	2.9
GO:0031175	neuron projection development	797	12.0	6.5	+5.5	0.03	1000	1.8
GO:0060284	regulation of cell development	622	10.0	5.1	+4.9	0.03	1000	2.0
GO:0048285	organelle fission	538	9.0	4.4	+4.6	0.03	1000	2.0
GO:0071407	cellular response to organic cyclic compound	293	6.0	2.4	+3.6	0.03	1000	2.5
GO:0045926	negative regulation of growth	219	5.0	1.8	+3.2	0.03	1000	2.8
GO:0051960	regulation of nervous system development	541	9.0	4.4	+4.6	0.03	1000	2.0
GO:0010035	response to inorganic substance	374	7.0	3.1	+3.9	0.04	1000	2.3
GO:0007346	regulation of mitotic cell cycle	374	7.0	3.1	+3.9	0.04	1000	2.3
GO:0061448	connective tissue development	220	5.0	1.8	+3.2	0.04	1000	2.8
GO:0007409	axonogenesis	545	9.0	4.5	+4.5	0.04	1000	2.0
GO:0046651	lymphocyte proliferation	224	5.0	1.8	+3.2	0.04	1000	2.7
GO:0048610	cellular process involved in reproduction	464	8.0	3.8	+4.2	0.04	1000	2.1
GO:0032943	mononuclear cell proliferation	226	5.0	1.9	+3.1	0.04	1000	2.7
GO:0006935	chemotaxis	641	10.0	5.3	+4.7	0.04	1000	1.9
GO:0042330	taxis	641	10.0	5.3	+4.7	0.04	1000	1.9
GO:0006979	response to oxidative stress	303	6.0	2.5	+3.5	0.04	1000	2.4
GO:0038093	Fc receptor signaling pathway	227	5.0	1.9	+3.1	0.04	1000	2.7
GO:0007266	Rho protein signal transduction	227	5.0	1.9	+3.1	0.04	1000	2.7
GO:0044464	cell part	14479	129.0	118.9	+10.1	0.04	1000	1.1
GO:0048732	gland development	306	6.0	2.5	+3.5	0.04	1000	2.4
GO:0048585	negative regulation of response to stimulus	1023	14.0	8.4	+5.6	0.04	1000	1.7
GO:0048863	stem cell differentiation	310	6.0	2.5	+3.5	0.04	1000	2.4
GO:0009617	response to bacterium	392	7.0	3.2	+3.8	0.04	1000	2.2
GO:0051251	positive regulation of lymphocyte activation	233	5.0	1.9	+3.1	0.04	1000	2.6
GO:0019899	enzyme binding	1320	17.0	10.8	+6.2	0.04	1000	1.6
GO:0097285	cell-type specific apoptotic process	393	7.0	3.2	+3.8	0.04	1000	2.2
GO:0070661	leukocyte proliferation	236	5.0	1.9	+3.1	0.05	1000	2.6
GO:0050767	regulation of neurogenesis	483	8.0	4.0	+4.0	0.05	1000	2.0
GO:0005813	centrosome	398	7.0	3.3	+3.7	0.05	1000	2.1
GO:0042493	response to drug	400	7.0	3.3	+3.7	0.05	1000	2.1
GO:0042060	wound healing	664	10.0	5.5	+4.5	0.05	1000	1.8
GO:0044454	nuclear chromosome part	318	6.0	2.6	+3.4	0.05	1000	2.3
GO:0019216	regulation of lipid metabolic process	241	5.0	2.0	+3.0	0.05	1000	2.5
GO:0030334	regulation of cell migration	495	8.0	4.1	+3.9	0.05	1000	2.0
GO:0071310	cellular response to organic substance	1763	21.0	14.5	+6.5	0.05	1000	1.5
GO:0009894	regulation of catabolic process	869	12.0	7.1	+4.9	0.05	1000	1.7
GO:0045165	cell fate commitment	250	5.0	2.1	+2.9	0.06	1000	2.4
GO:0097190	apoptotic signaling pathway	593	9.0	4.9	+4.1	0.06	1000	1.8
GO:0002696	positive regulation of leukocyte activation	251	5.0	2.1	+2.9	0.06	1000	2.4
GO:1902589	single-organism organelle organization	1774	21.0	14.6	+6.4	0.06	1000	1.4
GO:0002768	immune response-regulating cell surface receptor signaling pathway	332	6.0	2.7	+3.3	0.06	1000	2.2
GO:0010948	negative regulation of cell cycle process	253	5.0	2.1	+2.9	0.06	1000	2.4
GO:0006796	phosphate-containing compound metabolic process	3501	37.0	28.8	+8.2	0.06	1000	1.3
GO:0010038	response to metal ion	255	5.0	2.1	+2.9	0.06	1000	2.4
GO:0051128	regulation of cellular component organization	1581	19.0	13.0	+6.0	0.06	1000	1.5
GO:0006974	cellular response to DNA damage stimulus	694	10.0	5.7	+4.3	0.06	1000	1.8
GO:0031329	regulation of cellular catabolic process	789	11.0	6.5	+4.5	0.06	1000	1.7
GO:1901652	response to peptide	424	7.0	3.5	+3.5	0.06	1000	2.0
GO:0000165	MAPK cascade	603	9.0	5.0	+4.0	0.06	1000	1.8
GO:0005525	GTP binding	340	6.0	2.8	+3.2	0.06	1000	2.1
GO:0005615	extracellular space	1182	15.0	9.7	+5.3	0.06	1000	1.5
GO:0016301	kinase activity	792	11.0	6.5	+4.5	0.06	1000	1.7
GO:0044763	single-organism cellular process	11189	102.0	91.9	+10.1	0.06	1000	1.1
GO:0031667	response to nutrient levels	342	6.0	2.8	+3.2	0.06	1000	2.1
GO:0016791	phosphatase activity	260	5.0	2.1	+2.9	0.06	1000	2.3
GO:0044262	cellular carbohydrate metabolic process	260	5.0	2.1	+2.9	0.06	1000	2.3
GO:0050867	positive regulation of cell activation	262	5.0	2.2	+2.8	0.07	1000	2.3
GO:0006468	protein phosphorylation	1395	17.0	11.5	+5.5	0.07	1000	1.5
GO:0007264	small GTPase mediated signal transduction	706	10.0	5.8	+4.2	0.07	1000	1.7
GO:2000145	regulation of cell motility	522	8.0	4.3	+3.7	0.07	1000	1.9
GO:0043010	camera-type eye development	264	5.0	2.2	+2.8	0.07	1000	2.3
GO:2001233	regulation of apoptotic signaling pathway	348	6.0	2.9	+3.1	0.07	1000	2.1
GO:0006793	phosphorus metabolic process	3546	37.0	29.1	+7.9	0.07	1000	1.3
GO:0016773	phosphotransferase activity, alcohol group as acceptor	711	10.0	5.8	+4.2	0.07	1000	1.7
GO:0048812	neuron projection morphogenesis	620	9.0	5.1	+3.9	0.07	1000	1.8
GO:0042578	phosphoric ester hydrolase activity	352	6.0	2.9	+3.1	0.07	1000	2.1
GO:0007596	blood coagulation	529	8.0	4.3	+3.7	0.07	1000	1.8
GO:0001101	response to acid	269	5.0	2.2	+2.8	0.07	1000	2.3
GO:0044708	single-organism behavior	355	6.0	2.9	+3.1	0.07	1000	2.1
GO:0050817	coagulation	533	8.0	4.4	+3.6	0.07	1000	1.8
GO:0007599	hemostasis	534	8.0	4.4	+3.6	0.07	1000	1.8
GO:0044703	multi-organism reproductive process	817	11.0	6.7	+4.3	0.07	1000	1.6
GO:1902531	regulation of intracellular signal transduction	1417	17.0	11.6	+5.4	0.07	1000	1.5
GO:0046649	lymphocyte activation	538	8.0	4.4	+3.6	0.08	1000	1.8
GO:0032561	guanyl ribonucleotide binding	360	6.0	3.0	+3.0	0.08	1000	2.0
GO:0045321	leukocyte activation	632	9.0	5.2	+3.8	0.08	1000	1.7
GO:0048562	embryonic organ morphogenesis	276	5.0	2.3	+2.7	0.08	1000	2.2
GO:0019001	guanyl nucleotide binding	361	6.0	3.0	+3.0	0.08	1000	2.0
GO:0071417	cellular response to organonitrogen compound	450	7.0	3.7	+3.3	0.08	1000	1.9
GO:0030335	positive regulation of cell migration	278	5.0	2.3	+2.7	0.08	1000	2.2
GO:0080134	regulation of response to stress	926	12.0	7.6	+4.4	0.08	1000	1.6
GO:0051301	cell division	732	10.0	6.0	+4.0	0.08	1000	1.7
GO:0006955	immune response	1335	16.0	11.0	+5.0	0.08	1000	1.5
GO:0023014	signal transduction by phosphorylation	641	9.0	5.3	+3.7	0.08	1000	1.7
GO:0045087	innate immune response	837	11.0	6.9	+4.1	0.08	1000	1.6
GO:2000147	positive regulation of cell motility	284	5.0	2.3	+2.7	0.09	1000	2.1
GO:0002764	immune response-regulating signaling pathway	462	7.0	3.8	+3.2	0.09	1000	1.8
GO:0005667	transcription factor complex	287	5.0	2.4	+2.6	0.09	1000	2.1
GO:0080135	regulation of cellular response to stress	374	6.0	3.1	+2.9	0.09	1000	2.0
GO:0022414	reproductive process	1044	13.0	8.6	+4.4	0.09	1000	1.5
GO:0051272	positive regulation of cellular component movement	290	5.0	2.4	+2.6	0.09	1000	2.1
GO:0050878	regulation of body fluid levels	659	9.0	5.4	+3.6	0.09	1000	1.7
GO:0009968	negative regulation of signal transduction	855	11.0	7.0	+4.0	0.09	1000	1.6
GO:0097485	neuron projection guidance	382	6.0	3.1	+2.9	0.10	1000	1.9
GO:0007411	axon guidance	382	6.0	3.1	+2.9	0.10	1000	1.9
GO:0010564	regulation of cell cycle process	473	7.0	3.9	+3.1	0.10	1000	1.8
GO:0050673	epithelial cell proliferation	295	5.0	2.4	+2.6	0.10	1000	2.1
GO:0005102	receptor binding	1265	15.0	10.4	+4.6	0.10	1000	1.4
GO:0051174	regulation of phosphorus metabolic process	1790	20.0	14.7	+5.3	0.10	1000	1.4
GO:0010646	regulation of cell communication	2552	27.0	21.0	+6.0	0.10	1000	1.3
GO:0040012	regulation of locomotion	574	8.0	4.7	+3.3	0.10	1000	1.7
GO:0009615	response to virus	300	5.0	2.5	+2.5	0.10	1000	2.0
GO:0002684	positive regulation of immune system process	671	9.0	5.5	+3.5	0.10	1000	1.6
GO:0040017	positive regulation of locomotion	302	5.0	2.5	+2.5	0.10	1000	2.0
GO:0042110	T cell activation	392	6.0	3.2	+2.8	0.10	1000	1.9
GO:0043547	positive regulation of GTPase activity	304	5.0	2.5	+2.5	0.11	1000	2.0
GO:0060589	nucleoside-triphosphatase regulator activity	305	5.0	2.5	+2.5	0.11	1000	2.0
GO:1901699	cellular response to nitrogen compound	488	7.0	4.0	+3.0	0.11	1000	1.7
GO:0001654	eye development	306	5.0	2.5	+2.5	0.11	1000	2.0
GO:0016311	dephosphorylation	397	6.0	3.3	+2.7	0.11	1000	1.8
GO:0051270	regulation of cellular component movement	588	8.0	4.8	+3.2	0.11	1000	1.7
GO:0042326	negative regulation of phosphorylation	310	5.0	2.5	+2.5	0.11	1000	2.0
GO:0043434	response to peptide hormone	403	6.0	3.3	+2.7	0.12	1000	1.8
GO:0023057	negative regulation of signaling	895	11.0	7.4	+3.6	0.12	1000	1.5
GO:0010648	negative regulation of cell communication	899	11.0	7.4	+3.6	0.12	1000	1.5
GO:0016310	phosphorylation	1846	20.0	15.2	+4.8	0.12	1000	1.3
GO:0030155	regulation of cell adhesion	319	5.0	2.6	+2.4	0.12	1000	1.9
GO:0007610	behavior	602	8.0	4.9	+3.1	0.12	1000	1.6
GO:0034097	response to cytokine	602	8.0	4.9	+3.1	0.12	1000	1.6
GO:0006184	GTP catabolic process	701	9.0	5.8	+3.2	0.12	1000	1.6
GO:1901069	guanosine-containing compound catabolic process	703	9.0	5.8	+3.2	0.13	1000	1.6
GO:1902532	negative regulation of intracellular signal transduction	322	5.0	2.6	+2.4	0.13	1000	1.9
GO:0070887	cellular response to chemical stimulus	2183	23.0	17.9	+5.1	0.13	1000	1.3
GO:0008047	enzyme activator activity	415	6.0	3.4	+2.6	0.13	1000	1.8
GO:0044092	negative regulation of molecular function	911	11.0	7.5	+3.5	0.13	1000	1.5
GO:0005759	mitochondrial matrix	326	5.0	2.7	+2.3	0.13	1000	1.9
GO:0070925	organelle assembly	326	5.0	2.7	+2.3	0.13	1000	1.9
GO:0005815	microtubule organizing center	514	7.0	4.2	+2.8	0.13	1000	1.7
GO:0048583	regulation of response to stimulus	2971	30.0	24.4	+5.6	0.13	1000	1.2
GO:0046039	GTP metabolic process	713	9.0	5.9	+3.1	0.13	1000	1.5
GO:0051249	regulation of lymphocyte activation	330	5.0	2.7	+2.3	0.14	1000	1.8
GO:0023051	regulation of signaling	2542	26.0	20.9	+5.1	0.14	1000	1.2
GO:0046434	organophosphate catabolic process	1132	13.0	9.3	+3.7	0.14	1000	1.4
GO:0007417	central nervous system development	824	10.0	6.8	+3.2	0.14	1000	1.5
GO:1901068	guanosine-containing compound metabolic process	723	9.0	5.9	+3.1	0.14	1000	1.5
GO:0016772	transferase activity, transferring phosphorus-containing groups	933	11.0	7.7	+3.3	0.15	1000	1.4
GO:0010608	posttranscriptional regulation of gene expression	442	6.0	3.6	+2.4	0.16	1000	1.7
GO:0004674	protein serine/threonine kinase activity	442	6.0	3.6	+2.4	0.16	1000	1.7
GO:0001775	cell activation	847	10.0	7.0	+3.0	0.16	1000	1.4
GO:0045786	negative regulation of cell cycle	351	5.0	2.9	+2.1	0.16	1000	1.7
GO:0002757	immune response-activating signal transduction	351	5.0	2.9	+2.1	0.16	1000	1.7
GO:0051129	negative regulation of cellular component organization	448	6.0	3.7	+2.3	0.16	1000	1.6
GO:0006195	purine nucleotide catabolic process	1064	12.0	8.7	+3.3	0.17	1000	1.4
GO:0072523	purine-containing compound catabolic process	1069	12.0	8.8	+3.2	0.17	1000	1.4
GO:0010563	negative regulation of phosphorus metabolic process	360	5.0	3.0	+2.0	0.18	1000	1.7
GO:0045936	negative regulation of phosphate metabolic process	360	5.0	3.0	+2.0	0.18	1000	1.7
GO:0009966	regulation of signal transduction	2288	23.0	18.8	+4.2	0.18	1000	1.2
GO:0009166	nucleotide catabolic process	1082	12.0	8.9	+3.1	0.18	1000	1.4
GO:0023061	signal release	364	5.0	3.0	+2.0	0.18	1000	1.7
GO:1901292	nucleoside phosphate catabolic process	1088	12.0	8.9	+3.1	0.18	1000	1.3
GO:0009205	purine ribonucleoside triphosphate metabolic process	1093	12.0	9.0	+3.0	0.19	1000	1.3
GO:0006952	defense response	1418	15.0	11.6	+3.4	0.19	1000	1.3
GO:0009203	ribonucleoside triphosphate catabolic process	987	11.0	8.1	+2.9	0.19	1000	1.4
GO:0009207	purine ribonucleoside triphosphate catabolic process	987	11.0	8.1	+2.9	0.19	1000	1.4
GO:0009146	purine nucleoside triphosphate catabolic process	990	11.0	8.1	+2.9	0.19	1000	1.4
GO:0007067	mitotic nuclear division	372	5.0	3.1	+1.9	0.19	1000	1.6
GO:1901701	cellular response to oxygen-containing compound	780	9.0	6.4	+2.6	0.19	1000	1.4
GO:0009199	ribonucleoside triphosphate metabolic process	1099	12.0	9.0	+3.0	0.19	1000	1.3
GO:0009144	purine nucleoside triphosphate metabolic process	1099	12.0	9.0	+3.0	0.19	1000	1.3
GO:0009143	nucleoside triphosphate catabolic process	993	11.0	8.2	+2.8	0.19	1000	1.3
GO:0044270	cellular nitrogen compound catabolic process	1426	15.0	11.7	+3.3	0.19	1000	1.3
GO:0002694	regulation of leukocyte activation	374	5.0	3.1	+1.9	0.19	1000	1.6
GO:0046700	heterocycle catabolic process	1427	15.0	11.7	+3.3	0.19	1000	1.3
GO:0019439	aromatic compound catabolic process	1428	15.0	11.7	+3.3	0.20	1000	1.3
GO:0046130	purine ribonucleoside catabolic process	999	11.0	8.2	+2.8	0.20	1000	1.3
GO:0006152	purine nucleoside catabolic process	999	11.0	8.2	+2.8	0.20	1000	1.3
GO:0019904	protein domain specific binding	579	7.0	4.8	+2.2	0.20	1000	1.5
GO:0051241	negative regulation of multicellular organismal process	378	5.0	3.1	+1.9	0.20	1000	1.6
GO:0050778	positive regulation of immune response	478	6.0	3.9	+2.1	0.20	1000	1.5
GO:0006913	nucleocytoplasmic transport	379	5.0	3.1	+1.9	0.20	1000	1.6
GO:0042454	ribonucleoside catabolic process	1008	11.0	8.3	+2.7	0.21	1000	1.3
GO:0019220	regulation of phosphate metabolic process	1777	18.0	14.6	+3.4	0.21	1000	1.2
GO:0009141	nucleoside triphosphate metabolic process	1117	12.0	9.2	+2.8	0.21	1000	1.3
GO:0051169	nuclear transport	384	5.0	3.2	+1.8	0.21	1000	1.6
GO:0032879	regulation of localization	1780	18.0	14.6	+3.4	0.21	1000	1.2
GO:0009154	purine ribonucleotide catabolic process	1015	11.0	8.3	+2.7	0.21	1000	1.3
GO:0009261	ribonucleotide catabolic process	1016	11.0	8.3	+2.7	0.21	1000	1.3
GO:1901615	organic hydroxy compound metabolic process	490	6.0	4.0	+2.0	0.22	1000	1.5
GO:0009164	nucleoside catabolic process	1020	11.0	8.4	+2.6	0.22	1000	1.3
GO:0044822	poly(A) RNA binding	1130	12.0	9.3	+2.7	0.22	1000	1.3
GO:0048584	positive regulation of response to stimulus	1463	15.0	12.0	+3.0	0.22	1000	1.2
GO:1901361	organic cyclic compound catabolic process	1464	15.0	12.0	+3.0	0.22	1000	1.2
GO:1901658	glycosyl compound catabolic process	1027	11.0	8.4	+2.6	0.22	1000	1.3
GO:0007265	Ras protein signal transduction	497	6.0	4.1	+1.9	0.23	1000	1.5
GO:0009116	nucleoside metabolic process	1248	13.0	10.3	+2.7	0.23	1000	1.3
GO:0002253	activation of immune response	399	5.0	3.3	+1.7	0.23	1000	1.5
GO:0015630	microtubule cytoskeleton	928	10.0	7.6	+2.4	0.23	1000	1.3
GO:0006163	purine nucleotide metabolic process	1368	14.0	11.2	+2.8	0.23	1000	1.2
GO:0042325	regulation of phosphorylation	1154	12.0	9.5	+2.5	0.24	1000	1.3
GO:1901657	glycosyl compound metabolic process	1267	13.0	10.4	+2.6	0.24	1000	1.2
GO:0050865	regulation of cell activation	407	5.0	3.3	+1.7	0.24	1000	1.5
GO:0044712	single-organism catabolic process	1829	18.0	15.0	+3.0	0.24	1000	1.2
GO:0034655	nucleobase-containing compound catabolic process	1381	14.0	11.3	+2.7	0.24	1000	1.2
GO:0031347	regulation of defense response	515	6.0	4.2	+1.8	0.25	1000	1.4
GO:0046128	purine ribonucleoside metabolic process	1170	12.0	9.6	+2.4	0.25	1000	1.2
GO:0042278	purine nucleoside metabolic process	1173	12.0	9.6	+2.4	0.26	1000	1.2
GO:0071900	regulation of protein serine/threonine kinase activity	417	5.0	3.4	+1.6	0.26	1000	1.5
GO:0001932	regulation of protein phosphorylation	955	10.0	7.8	+2.2	0.26	1000	1.3
GO:0072521	purine-containing compound metabolic process	1408	14.0	11.6	+2.4	0.27	1000	1.2
GO:0005829	cytosol	2666	25.0	21.9	+3.1	0.27	1000	1.1
GO:0033121	regulation of purine nucleotide catabolic process	530	6.0	4.4	+1.6	0.27	1000	1.4
GO:0032268	regulation of cellular protein metabolic process	1525	15.0	12.5	+2.5	0.27	1000	1.2
GO:0030811	regulation of nucleotide catabolic process	531	6.0	4.4	+1.6	0.27	1000	1.4
GO:0050776	regulation of immune response	747	8.0	6.1	+1.9	0.27	1000	1.3
GO:0065009	regulation of molecular function	2441	23.0	20.0	+3.0	0.27	1000	1.1
GO:0009118	regulation of nucleoside metabolic process	534	6.0	4.4	+1.6	0.28	1000	1.4
GO:0043408	regulation of MAPK cascade	534	6.0	4.4	+1.6	0.28	1000	1.4
GO:0042803	protein homodimerization activity	642	7.0	5.3	+1.7	0.28	1000	1.3
GO:0009119	ribonucleoside metabolic process	1194	12.0	9.8	+2.2	0.28	1000	1.2
GO:0009150	purine ribonucleotide metabolic process	1313	13.0	10.8	+2.2	0.28	1000	1.2
GO:0031399	regulation of protein modification process	1215	12.0	10.0	+2.0	0.30	1000	1.2
GO:0051345	positive regulation of hydrolase activity	658	7.0	5.4	+1.6	0.30	1000	1.3
GO:0009259	ribonucleotide metabolic process	1329	13.0	10.9	+2.1	0.30	1000	1.2
GO:1900542	regulation of purine nucleotide metabolic process	660	7.0	5.4	+1.6	0.30	1000	1.3
GO:0019693	ribose phosphate metabolic process	1333	13.0	10.9	+2.1	0.30	1000	1.2
GO:1903047	mitotic cell cycle process	772	8.0	6.3	+1.7	0.30	1000	1.3
GO:0006140	regulation of nucleotide metabolic process	662	7.0	5.4	+1.6	0.30	1000	1.3
GO:1901565	organonitrogen compound catabolic process	1340	13.0	11.0	+2.0	0.31	1000	1.2
GO:0097367	carbohydrate derivative binding	2154	20.0	17.7	+2.3	0.31	1000	1.1
GO:0032555	purine ribonucleotide binding	1811	17.0	14.9	+2.1	0.32	1000	1.1
GO:0051246	regulation of protein metabolic process	1933	18.0	15.9	+2.1	0.32	1000	1.1
GO:0032553	ribonucleotide binding	1827	17.0	15.0	+2.0	0.33	1000	1.1
GO:0051056	regulation of small GTPase mediated signal transduction	463	5.0	3.8	+1.2	0.33	1000	1.3
GO:0017076	purine nucleotide binding	1831	17.0	15.0	+2.0	0.33	1000	1.1
GO:1902533	positive regulation of intracellular signal transduction	689	7.0	5.7	+1.3	0.34	1000	1.2
GO:0003006	developmental process involved in reproduction	469	5.0	3.9	+1.1	0.34	1000	1.3
GO:0007166	cell surface receptor signaling pathway	3133	28.0	25.7	+2.3	0.34	1000	1.1
GO:0003723	RNA binding	1495	14.0	12.3	+1.7	0.34	1000	1.1
GO:1901136	carbohydrate derivative catabolic process	1154	11.0	9.5	+1.5	0.35	1000	1.2
GO:0051248	negative regulation of protein metabolic process	592	6.0	4.9	+1.1	0.36	1000	1.2
GO:0044770	cell cycle phase transition	482	5.0	4.0	+1.0	0.36	1000	1.3
GO:0009117	nucleotide metabolic process	1519	14.0	12.5	+1.5	0.37	1000	1.1
GO:0016482	cytoplasmic transport	828	8.0	6.8	+1.2	0.37	1000	1.2
GO:0006753	nucleoside phosphate metabolic process	1524	14.0	12.5	+1.5	0.37	1000	1.1
GO:0007268	synaptic transmission	715	7.0	5.9	+1.1	0.37	1000	1.2
GO:0043087	regulation of GTPase activity	488	5.0	4.0	+1.0	0.37	1000	1.2
GO:0033124	regulation of GTP catabolic process	489	5.0	4.0	+1.0	0.37	1000	1.2
GO:0044710	single-organism metabolic process	5342	46.0	43.9	+2.1	0.38	1000	1.0
GO:0035639	purine ribonucleoside triphosphate binding	1772	16.0	14.6	+1.4	0.38	1000	1.1
GO:0032550	purine ribonucleoside binding	1781	16.0	14.6	+1.4	0.39	1000	1.1
GO:0001883	purine nucleoside binding	1784	16.0	14.7	+1.3	0.39	1000	1.1
GO:0032549	ribonucleoside binding	1785	16.0	14.7	+1.3	0.40	1000	1.1
GO:0001882	nucleoside binding	1795	16.0	14.7	+1.3	0.40	1000	1.1
GO:0023056	positive regulation of signaling	1089	10.0	8.9	+1.1	0.40	1000	1.1
GO:0060341	regulation of cellular localization	857	8.0	7.0	+1.0	0.41	1000	1.1
GO:0010647	positive regulation of cell communication	1093	10.0	9.0	+1.0	0.41	1000	1.1
GO:0055086	nucleobase-containing small molecule metabolic process	1573	14.0	12.9	+1.1	0.42	1000	1.1
GO:0032269	negative regulation of cellular protein metabolic process	520	5.0	4.3	+0.7	0.42	1000	1.2
GO:0009057	macromolecule catabolic process	994	9.0	8.2	+0.8	0.43	1000	1.1
GO:0044723	single-organism carbohydrate metabolic process	648	6.0	5.3	+0.7	0.44	1000	1.1
GO:0001934	positive regulation of protein phosphorylation	656	6.0	5.4	+0.6	0.45	1000	1.1
GO:0044463	cell projection part	658	6.0	5.4	+0.6	0.46	1000	1.1
GO:0007010	cytoskeleton organization	901	8.0	7.4	+0.6	0.46	1000	1.1
GO:0001816	cytokine production	544	5.0	4.5	+0.5	0.46	1000	1.1
GO:0005856	cytoskeleton	1874	16.0	15.4	+0.6	0.47	1000	1.0
GO:0006954	inflammatory response	553	5.0	4.5	+0.5	0.48	1000	1.1
GO:0051130	positive regulation of cellular component organization	673	6.0	5.5	+0.5	0.48	1000	1.1
GO:0007155	cell adhesion	1037	9.0	8.5	+0.5	0.48	1000	1.1
GO:0051641	cellular localization	2369	20.0	19.5	+0.5	0.48	1000	1.0
GO:0009967	positive regulation of signal transduction	1039	9.0	8.5	+0.5	0.48	1000	1.1
GO:0032940	secretion by cell	798	7.0	6.6	+0.4	0.48	1000	1.1
GO:0044093	positive regulation of molecular function	1402	12.0	11.5	+0.5	0.48	1000	1.0
GO:0030029	actin filament-based process	558	5.0	4.6	+0.4	0.49	1000	1.1
GO:0051247	positive regulation of protein metabolic process	1041	9.0	8.6	+0.4	0.49	1000	1.1
GO:0044429	mitochondrial part	804	7.0	6.6	+0.4	0.49	1000	1.1
GO:0000166	nucleotide binding	2259	19.0	18.6	+0.4	0.49	1000	1.0
GO:0009056	catabolic process	2745	23.0	22.5	+0.5	0.49	1000	1.0
GO:1901265	nucleoside phosphate binding	2260	19.0	18.6	+0.4	0.49	1000	1.0
GO:0044248	cellular catabolic process	2383	20.0	19.6	+0.4	0.49	1000	1.0
GO:0043085	positive regulation of catalytic activity	1173	10.0	9.6	+0.4	0.50	1000	1.0
GO:1901575	organic substance catabolic process	2520	21.0	20.7	+0.3	0.51	1000	1.0
GO:0043168	anion binding	2532	21.0	20.8	+0.2	0.52	1000	1.0
GO:0008610	lipid biosynthetic process	581	5.0	4.8	+0.2	0.52	1000	1.0
GO:0045859	regulation of protein kinase activity	704	6.0	5.8	+0.2	0.52	1000	1.0
GO:0033043	regulation of organelle organization	704	6.0	5.8	+0.2	0.52	1000	1.0
GO:0007169	transmembrane receptor protein tyrosine kinase signaling pathway	705	6.0	5.8	+0.2	0.52	1000	1.0
GO:0005975	carbohydrate metabolic process	830	7.0	6.8	+0.2	0.53	1000	1.0
GO:0016788	hydrolase activity, acting on ester bonds	710	6.0	5.8	+0.2	0.53	1000	1.0
GO:0031401	positive regulation of protein modification process	842	7.0	6.9	+0.1	0.54	1000	1.0
GO:0051649	establishment of localization in cell	2084	17.0	17.1	-0.1	0.55	1000	1.0
GO:0010562	positive regulation of phosphorus metabolic process	850	7.0	7.0	0.0	0.55	1000	1.0
GO:0045937	positive regulation of phosphate metabolic process	850	7.0	7.0	0.0	0.55	1000	1.0
GO:0051240	positive regulation of multicellular organismal process	604	5.0	5.0	0.0	0.56	1000	1.0
GO:0033365	protein localization to organelle	607	5.0	5.0	0.0	0.56	1000	1.0
GO:0016071	mRNA metabolic process	611	5.0	5.0	0.0	0.57	1000	1.0
GO:0017111	nucleoside-triphosphatase activity	740	6.0	6.1	-0.1	0.57	1000	1.0
GO:0019637	organophosphate metabolic process	1865	15.0	15.3	-0.3	0.57	1000	1.0
GO:0007420	brain development	618	5.0	5.1	-0.1	0.58	1000	1.0
GO:0043549	regulation of kinase activity	745	6.0	6.1	-0.1	0.58	1000	1.0
GO:0043167	ion binding	5822	47.0	47.8	-0.8	0.59	1000	1.0
GO:0042327	positive regulation of phosphorylation	762	6.0	6.3	-0.3	0.60	1000	1.0
GO:1901564	organonitrogen compound metabolic process	2397	19.0	19.7	-0.7	0.60	1000	1.0
GO:0016462	pyrophosphatase activity	779	6.0	6.4	-0.4	0.62	1000	0.9
GO:0016818	hydrolase activity, acting on acid anhydrides, in phosphorus-containing anhydrides	782	6.0	6.4	-0.4	0.62	1000	0.9
GO:0046903	secretion	911	7.0	7.5	-0.5	0.63	1000	0.9
GO:1901135	carbohydrate derivative metabolic process	2052	16.0	16.9	-0.9	0.63	1000	0.9
GO:0016817	hydrolase activity, acting on acid anhydrides	785	6.0	6.4	-0.4	0.63	1000	0.9
GO:0044702	single organism reproductive process	914	7.0	7.5	-0.5	0.63	1000	0.9
GO:0046872	metal ion binding	3934	31.0	32.3	-1.3	0.63	1000	1.0
GO:1902582	single-organism intracellular transport	1176	9.0	9.7	-0.7	0.63	1000	0.9
GO:0042802	identical protein binding	1057	8.0	8.7	-0.7	0.64	1000	0.9
GO:0044265	cellular macromolecule catabolic process	803	6.0	6.6	-0.6	0.65	1000	0.9
GO:0044281	small molecule metabolic process	3215	25.0	26.4	-1.4	0.65	1000	0.9
GO:0051049	regulation of transport	1328	10.0	10.9	-0.9	0.66	1000	0.9
GO:0006629	lipid metabolic process	1203	9.0	9.9	-0.9	0.66	1000	0.9
GO:0032270	positive regulation of cellular protein metabolic process	945	7.0	7.8	-0.8	0.66	1000	0.9
GO:0048878	chemical homeostasis	815	6.0	6.7	-0.7	0.66	1000	0.9
GO:1901566	organonitrogen compound biosynthetic process	683	5.0	5.6	-0.6	0.66	1000	0.9
GO:0048609	multicellular organismal reproductive process	685	5.0	5.6	-0.6	0.67	1000	0.9
GO:0043169	cation binding	4005	31.0	32.9	-1.9	0.68	1000	0.9
GO:0044430	cytoskeletal part	1363	10.0	11.2	-1.2	0.69	1000	0.9
GO:0032559	adenyl ribonucleotide binding	1497	11.0	12.3	-1.3	0.69	1000	0.9
GO:0036094	small molecule binding	2524	19.0	20.7	-1.7	0.69	1000	0.9
GO:0032504	multicellular organism reproduction	709	5.0	5.8	-0.8	0.70	1000	0.9
GO:0051338	regulation of transferase activity	849	6.0	7.0	-1.0	0.70	1000	0.9
GO:0016740	transferase activity	2032	15.0	16.7	-1.7	0.71	1000	0.9
GO:0030554	adenyl nucleotide binding	1514	11.0	12.4	-1.4	0.71	1000	0.9
GO:0008104	protein localization	1797	13.0	14.8	-1.8	0.72	1000	0.9
GO:0034613	cellular protein localization	1140	8.0	9.4	-1.4	0.73	1000	0.9
GO:0070727	cellular macromolecule localization	1145	8.0	9.4	-1.4	0.73	1000	0.9
GO:0044711	single-organism biosynthetic process	1421	10.0	11.7	-1.7	0.74	1000	0.9
GO:0070647	protein modification by small protein conjugation or removal	756	5.0	6.2	-1.2	0.75	1000	0.8
GO:0051336	regulation of hydrolase activity	1170	8.0	9.6	-1.6	0.75	1000	0.8
GO:0045184	establishment of protein localization	1460	10.0	12.0	-2.0	0.77	1000	0.8
GO:0032403	protein complex binding	776	5.0	6.4	-1.4	0.77	1000	0.8
GO:0005524	ATP binding	1465	10.0	12.0	-2.0	0.77	1000	0.8
GO:0050877	neurological system process	1203	8.0	9.9	-1.9	0.78	1000	0.8
GO:0050790	regulation of catalytic activity	2025	14.0	16.6	-2.6	0.79	1000	0.8
GO:0003008	system process	1767	12.0	14.5	-2.5	0.79	1000	0.8
GO:0005739	mitochondrion	1547	10.0	12.7	-2.7	0.83	1000	0.8
GO:0046907	intracellular transport	1413	9.0	11.6	-2.6	0.83	1000	0.8
GO:0097458	neuron part	875	5.0	7.2	-2.2	0.85	1000	0.7
GO:0044255	cellular lipid metabolic process	885	5.0	7.3	-2.3	0.86	1000	0.7
GO:0015031	protein transport	1360	8.0	11.2	-3.2	0.88	1000	0.7
GO:0033036	macromolecule localization	2094	13.0	17.2	-4.2	0.89	1000	0.8
GO:0042995	cell projection	1402	8.0	11.5	-3.5	0.90	1000	0.7
GO:0016787	hydrolase activity	2343	14.0	19.2	-5.2	0.92	1000	0.7
GO:0043436	oxoacid metabolic process	1023	5.0	8.4	-3.4	0.93	1000	0.6
GO:0006082	organic acid metabolic process	1040	5.0	8.5	-3.5	0.93	1000	0.6
GO:0031410	cytoplasmic vesicle	1055	5.0	8.7	-3.7	0.94	1000	0.6
GO:0044765	single-organism transport	3284	20.0	27.0	-7.0	0.95	1000	0.7
GO:0005794	Golgi apparatus	1248	6.0	10.3	-4.3	0.95	1000	0.6
GO:0005887	integral component of plasma membrane	1278	6.0	10.5	-4.5	0.96	1000	0.6
GO:0031226	intrinsic component of plasma membrane	1327	6.0	10.9	-4.9	0.97	1000	0.6
GO:0008270	zinc ion binding	1171	5.0	9.6	-4.6	0.97	1000	0.5
GO:0046914	transition metal ion binding	1404	6.0	11.5	-5.5	0.98	1000	0.5
GO:0038023	signaling receptor activity	1248	5.0	10.3	-5.3	0.98	1000	0.5
GO:0051234	establishment of localization	4006	23.0	32.9	-9.9	0.98	1000	0.7
GO:0071702	organic substance transport	2172	10.0	17.8	-7.8	0.99	1000	0.6
GO:0005737	cytoplasm	9475	64.0	77.8	-13.8	0.99	1000	0.8
GO:0006811	ion transport	1360	5.0	11.2	-6.2	0.99	1000	0.4
GO:0044459	plasma membrane part	2143	9.0	17.6	-8.6	0.99	1000	0.5
GO:0006810	transport	3921	20.0	32.2	-12.2	1.00	1000	0.6
GO:0004871	signal transducer activity	1584	5.0	13.0	-8.0	1.00	1000	0.4
GO:0044444	cytoplasmic part	7031	41.0	57.7	-16.7	1.00	1000	0.7
GO:0005886	plasma membrane	4418	22.0	36.3	-14.3	1.00	1000	0.6
GO:0071944	cell periphery	4502	22.0	37.0	-15.0	1.00	1000	0.6
GO:0012505	endomembrane system	3226	13.0	26.5	-13.5	1.00	1000	0.5
GO:0098588	bounding membrane of organelle	2032	5.0	16.7	-11.7	1.00	1000	0.3
GO:0031090	organelle membrane	2632	8.0	21.6	-13.6	1.00	1000	0.4
GO:0016021	integral component of membrane	5112	16.0	42.0	-26.0	1.00	1000	0.4
GO:0031224	intrinsic component of membrane	5227	16.0	42.9	-26.9	1.00	1000	0.4
GO:0044425	membrane part	6091	20.0	50.0	-30.0	1.00	1000	0.4

## Sheet: delta_cas9_GO_table_profile_24
GO Results for Profile 24 based on the actual number of genes assigned to the profile (0.0,0.0,0.0,2.0,1.0,1.0)
-------
Category ID	Category Name	#Genes Category	#Genes Assigned	#Genes Expected	#Genes Enriched	p-value	Corrected p-value	Fold
GO:0030855	epithelial cell differentiation	529	5.0	0.9	+4.1	2.0E-3	0.228	5.5
GO:0060429	epithelium development	831	6.0	1.4	+4.6	2.7E-3	0.272	4.2
GO:0007399	nervous system development	1942	9.0	3.3	+5.7	4.6E-3	0.362	2.7
GO:0022008	neurogenesis	1305	7.0	2.2	+4.8	6.1E-3	0.414	3.1
GO:0010243	response to organonitrogen compound	719	5.0	1.2	+3.8	7.4E-3	0.464	4.0
GO:0007275	multicellular organismal development	4363	14.0	7.5	+6.5	9.8E-3	0.544	1.9
GO:1901698	response to nitrogen compound	780	5.0	1.3	+3.7	0.01	0.562	3.7
GO:0048856	anatomical structure development	4438	14.0	7.7	+6.3	0.01	0.588	1.8
GO:0009888	tissue development	1485	7.0	2.6	+4.4	0.01	0.604	2.7
GO:0044767	single-organism developmental process	4962	15.0	8.6	+6.4	0.01	0.606	1.8
GO:0007166	cell surface receptor signaling pathway	3133	11.0	5.4	+5.6	0.01	0.622	2.0
GO:0001775	cell activation	847	5.0	1.5	+3.5	0.01	0.636	3.4
GO:0080134	regulation of response to stress	926	5.0	1.6	+3.4	0.02	0.720	3.1
GO:0048731	system development	3796	12.0	6.5	+5.5	0.02	0.722	1.8
GO:0071495	cellular response to endogenous stimulus	945	5.0	1.6	+3.4	0.02	0.732	3.1
GO:0009719	response to endogenous stimulus	1331	6.0	2.3	+3.7	0.02	0.758	2.6
GO:0008283	cell proliferation	1726	7.0	3.0	+4.0	0.03	0.762	2.4
GO:0048468	cell development	1736	7.0	3.0	+4.0	0.03	0.768	2.3
GO:0048585	negative regulation of response to stimulus	1023	5.0	1.8	+3.2	0.03	0.800	2.8
GO:0008104	protein localization	1797	7.0	3.1	+3.9	0.03	0.808	2.3
GO:0071944	cell periphery	4502	13.0	7.8	+5.2	0.03	0.808	1.7
GO:0030154	cell differentiation	3141	10.0	5.4	+4.6	0.03	0.836	1.8
GO:0045184	establishment of protein localization	1460	6.0	2.5	+3.5	0.04	0.842	2.4
GO:0048513	organ development	2736	9.0	4.7	+4.3	0.04	0.850	1.9
GO:0051336	regulation of hydrolase activity	1170	5.0	2.0	+3.0	0.05	0.882	2.5
GO:0048869	cellular developmental process	3329	10.0	5.7	+4.3	0.05	0.888	1.7
GO:0005615	extracellular space	1182	5.0	2.0	+3.0	0.05	0.890	2.5
GO:1901700	response to oxygen-containing compound	1214	5.0	2.1	+2.9	0.06	0.900	2.4
GO:0048699	generation of neurons	1227	5.0	2.1	+2.9	0.06	0.900	2.4
GO:0048583	regulation of response to stimulus	2971	9.0	5.1	+3.9	0.06	0.900	1.8
GO:0005886	plasma membrane	4418	12.0	7.6	+4.4	0.06	0.900	1.6
GO:0033036	macromolecule localization	2094	7.0	3.6	+3.4	0.06	0.902	1.9
GO:0023051	regulation of signaling	2542	8.0	4.4	+3.6	0.06	0.902	1.8
GO:0005102	receptor binding	1265	5.0	2.2	+2.8	0.06	0.906	2.3
GO:0010646	regulation of cell communication	2552	8.0	4.4	+3.6	0.06	0.906	1.8
GO:0044707	single-multicellular organism process	6057	15.0	10.4	+4.6	0.07	0.908	1.4
GO:0071702	organic substance transport	2172	7.0	3.7	+3.3	0.07	0.918	1.9
GO:0042127	regulation of cell proliferation	1319	5.0	2.3	+2.7	0.07	0.918	2.2
GO:0051049	regulation of transport	1328	5.0	2.3	+2.7	0.08	0.924	2.2
GO:0071310	cellular response to organic substance	1763	6.0	3.0	+3.0	0.08	0.926	2.0
GO:0006811	ion transport	1360	5.0	2.3	+2.7	0.08	0.936	2.1
GO:0015031	protein transport	1360	5.0	2.3	+2.7	0.08	0.936	2.1
GO:0007165	signal transduction	5156	13.0	8.9	+4.1	0.08	0.936	1.5
GO:0009653	anatomical structure morphogenesis	2266	7.0	3.9	+3.1	0.09	0.938	1.8
GO:0042995	cell projection	1402	5.0	2.4	+2.6	0.09	0.946	2.1
GO:0009966	regulation of signal transduction	2288	7.0	3.9	+3.1	0.09	0.950	1.8
GO:0031328	positive regulation of cellular biosynthetic process	1439	5.0	2.5	+2.5	0.10	0.956	2.0
GO:0010033	response to organic substance	2342	7.0	4.0	+3.0	0.10	0.956	1.7
GO:0009891	positive regulation of biosynthetic process	1461	5.0	2.5	+2.5	0.10	0.956	2.0
GO:0009893	positive regulation of metabolic process	2369	7.0	4.1	+2.9	0.11	0.960	1.7
GO:0065009	regulation of molecular function	2441	7.0	4.2	+2.8	0.12	0.968	1.7
GO:0005515	protein binding	8254	18.0	14.2	+3.8	0.13	0.972	1.3
GO:0050790	regulation of catalytic activity	2025	6.0	3.5	+2.5	0.13	0.972	1.7
GO:0051716	cellular response to stimulus	6145	14.0	10.6	+3.4	0.14	0.976	1.3
GO:0051239	regulation of multicellular organismal process	2089	6.0	3.6	+2.4	0.14	0.978	1.7
GO:0048518	positive regulation of biological process	4072	10.0	7.0	+3.0	0.15	0.980	1.4
GO:0050794	regulation of cellular process	8974	19.0	15.5	+3.5	0.15	0.980	1.2
GO:0044700	single organism signaling	5668	13.0	9.8	+3.2	0.15	0.980	1.3
GO:0048522	positive regulation of cellular process	3645	9.0	6.3	+2.7	0.16	0.986	1.4
GO:0007154	cell communication	5750	13.0	9.9	+3.1	0.16	0.986	1.3
GO:0070887	cellular response to chemical stimulus	2183	6.0	3.8	+2.2	0.17	0.986	1.6
GO:0012505	endomembrane system	3226	8.0	5.6	+2.4	0.18	0.988	1.4
GO:0003008	system process	1767	5.0	3.0	+2.0	0.18	0.988	1.6
GO:0019220	regulation of phosphate metabolic process	1777	5.0	3.1	+1.9	0.19	0.992	1.6
GO:0032879	regulation of localization	1780	5.0	3.1	+1.9	0.19	0.992	1.6
GO:0051174	regulation of phosphorus metabolic process	1790	5.0	3.1	+1.9	0.19	0.992	1.6
GO:0016043	cellular component organization	4866	11.0	8.4	+2.6	0.20	0.992	1.3
GO:0005856	cytoskeleton	1874	5.0	3.2	+1.8	0.22	0.994	1.5
GO:0006810	transport	3921	9.0	6.8	+2.2	0.22	0.994	1.3
GO:0044763	single-organism cellular process	11189	22.0	19.3	+2.7	0.22	0.994	1.1
GO:0050789	regulation of biological process	9462	19.0	16.3	+2.7	0.23	0.994	1.2
GO:0009605	response to external stimulus	1923	5.0	3.3	+1.7	0.23	0.994	1.5
GO:0051234	establishment of localization	4006	9.0	6.9	+2.1	0.24	0.994	1.3
GO:0065008	regulation of biological quality	2982	7.0	5.1	+1.9	0.25	0.994	1.4
GO:0042221	response to chemical	3577	8.0	6.2	+1.8	0.27	0.994	1.3
GO:0031323	regulation of cellular metabolic process	5242	11.0	9.0	+2.0	0.28	0.998	1.2
GO:0080090	regulation of primary metabolic process	5278	11.0	9.1	+1.9	0.29	0.998	1.2
GO:0019222	regulation of metabolic process	5850	12.0	10.1	+1.9	0.29	0.998	1.2
GO:0044459	plasma membrane part	2143	5.0	3.7	+1.3	0.31	1000	1.4
GO:0010604	positive regulation of macromolecule metabolic process	2149	5.0	3.7	+1.3	0.31	1000	1.3
GO:0006996	organelle organization	2684	6.0	4.6	+1.4	0.31	1000	1.3
GO:0031326	regulation of cellular biosynthetic process	3757	8.0	6.5	+1.5	0.31	1000	1.2
GO:0009889	regulation of biosynthetic process	3801	8.0	6.6	+1.4	0.33	1000	1.2
GO:0048523	negative regulation of cellular process	3274	7.0	5.6	+1.4	0.33	1000	1.2
GO:0044765	single-organism transport	3284	7.0	5.7	+1.3	0.33	1000	1.2
GO:0031325	positive regulation of cellular metabolic process	2244	5.0	3.9	+1.1	0.34	1000	1.3
GO:0044425	membrane part	6091	12.0	10.5	+1.5	0.35	1000	1.1
GO:0044421	extracellular region part	3382	7.0	5.8	+1.2	0.36	1000	1.2
GO:0046872	metal ion binding	3934	8.0	6.8	+1.2	0.36	1000	1.2
GO:0035556	intracellular signal transduction	2326	5.0	4.0	+1.0	0.37	1000	1.2
GO:0043228	non-membrane-bounded organelle	3422	7.0	5.9	+1.1	0.38	1000	1.2
GO:0043232	intracellular non-membrane-bounded organelle	3422	7.0	5.9	+1.1	0.38	1000	1.2
GO:0043169	cation binding	4005	8.0	6.9	+1.1	0.38	1000	1.2
GO:2000112	regulation of cellular macromolecule biosynthetic process	3505	7.0	6.0	+1.0	0.40	1000	1.2
GO:0010468	regulation of gene expression	4089	8.0	7.0	+1.0	0.41	1000	1.1
GO:0048519	negative regulation of biological process	3601	7.0	6.2	+0.8	0.43	1000	1.1
GO:0010556	regulation of macromolecule biosynthetic process	3614	7.0	6.2	+0.8	0.43	1000	1.1
GO:0044710	single-organism metabolic process	5342	10.0	9.2	+0.8	0.44	1000	1.1
GO:0060255	regulation of macromolecule metabolic process	4913	9.0	8.5	+0.5	0.48	1000	1.1
GO:0010467	gene expression	4928	9.0	8.5	+0.5	0.49	1000	1.1
GO:0006355	regulation of transcription, DNA-templated	3214	6.0	5.5	+0.5	0.49	1000	1.1
GO:2001141	regulation of RNA biosynthetic process	3252	6.0	5.6	+0.4	0.50	1000	1.1
GO:0006950	response to stress	3278	6.0	5.7	+0.3	0.51	1000	1.1
GO:0009056	catabolic process	2745	5.0	4.7	+0.3	0.52	1000	1.1
GO:0051252	regulation of RNA metabolic process	3334	6.0	5.7	+0.3	0.52	1000	1.0
GO:0006351	transcription, DNA-templated	3340	6.0	5.8	+0.2	0.53	1000	1.0
GO:0016021	integral component of membrane	5112	9.0	8.8	+0.2	0.54	1000	1.0
GO:0032774	RNA biosynthetic process	3436	6.0	5.9	+0.1	0.56	1000	1.0
GO:0031224	intrinsic component of membrane	5227	9.0	9.0	0.0	0.57	1000	1.0
GO:0016070	RNA metabolic process	4082	7.0	7.0	0.0	0.57	1000	1.0
GO:0019219	regulation of nucleobase-containing compound metabolic process	4084	7.0	7.0	0.0	0.57	1000	1.0
GO:0006796	phosphate-containing compound metabolic process	3501	6.0	6.0	0.0	0.58	1000	1.0
GO:0044444	cytoplasmic part	7031	12.0	12.1	-0.1	0.58	1000	1.0
GO:0044464	cell part	14479	25.0	25.0	0.0	0.58	1000	1.0
GO:0006793	phosphorus metabolic process	3546	6.0	6.1	-0.1	0.59	1000	1.0
GO:0051171	regulation of nitrogen compound metabolic process	4172	7.0	7.2	-0.2	0.60	1000	1.0
GO:0044260	cellular macromolecule metabolic process	7154	12.0	12.3	-0.3	0.61	1000	1.0
GO:0005737	cytoplasm	9475	16.0	16.3	-0.3	0.61	1000	1.0
GO:0034645	cellular macromolecule biosynthetic process	4358	7.0	7.5	-0.5	0.65	1000	0.9
GO:0034654	nucleobase-containing compound biosynthetic process	3766	6.0	6.5	-0.5	0.65	1000	0.9
GO:0043234	protein complex	3774	6.0	6.5	-0.5	0.66	1000	0.9
GO:0031982	vesicle	3197	5.0	5.5	-0.5	0.67	1000	0.9
GO:0043170	macromolecule metabolic process	7993	13.0	13.8	-0.8	0.67	1000	0.9
GO:0018130	heterocycle biosynthetic process	3835	6.0	6.6	-0.6	0.67	1000	0.9
GO:0019438	aromatic compound biosynthetic process	3838	6.0	6.6	-0.6	0.67	1000	0.9
GO:0009059	macromolecule biosynthetic process	4490	7.0	7.7	-0.7	0.68	1000	0.9
GO:0044271	cellular nitrogen compound biosynthetic process	3895	6.0	6.7	-0.7	0.69	1000	0.9
GO:1901362	organic cyclic compound biosynthetic process	3952	6.0	6.8	-0.8	0.70	1000	0.9
GO:0090304	nucleic acid metabolic process	4651	7.0	8.0	-1.0	0.72	1000	0.9
GO:0044249	cellular biosynthetic process	5302	8.0	9.1	-1.1	0.73	1000	0.9
GO:0006139	nucleobase-containing compound metabolic process	5961	9.0	10.3	-1.3	0.74	1000	0.9
GO:1901576	organic substance biosynthetic process	5402	8.0	9.3	-1.3	0.75	1000	0.9
GO:0009058	biosynthetic process	5477	8.0	9.4	-1.4	0.77	1000	0.8
GO:0046483	heterocycle metabolic process	6121	9.0	10.6	-1.6	0.77	1000	0.9
GO:0006725	cellular aromatic compound metabolic process	6132	9.0	10.6	-1.6	0.78	1000	0.9
GO:0043231	intracellular membrane-bounded organelle	9733	15.0	16.8	-1.8	0.78	1000	0.9
GO:0003676	nucleic acid binding	3749	5.0	6.5	-1.5	0.80	1000	0.8
GO:0044267	cellular protein metabolic process	3782	5.0	6.5	-1.5	0.81	1000	0.8
GO:1901360	organic cyclic compound metabolic process	6335	9.0	10.9	-1.9	0.81	1000	0.8
GO:0034641	cellular nitrogen compound metabolic process	6336	9.0	10.9	-1.9	0.81	1000	0.8
GO:0043167	ion binding	5822	8.0	10.0	-2.0	0.83	1000	0.8
GO:0071704	organic substance metabolic process	10025	15.0	17.3	-2.3	0.83	1000	0.9
GO:0019538	protein metabolic process	4597	6.0	7.9	-1.9	0.84	1000	0.8
GO:0044237	cellular metabolic process	9564	14.0	16.5	-2.5	0.85	1000	0.8
GO:0043229	intracellular organelle	10748	16.0	18.5	-2.5	0.85	1000	0.9
GO:0006807	nitrogen compound metabolic process	6701	9.0	11.6	-2.6	0.87	1000	0.8
GO:0044238	primary metabolic process	9748	14.0	16.8	-2.8	0.87	1000	0.8
GO:0043227	membrane-bounded organelle	10904	16.0	18.8	-2.8	0.87	1000	0.9
GO:0005634	nucleus	6163	8.0	10.6	-2.6	0.88	1000	0.8
GO:1901363	heterocyclic compound binding	5579	7.0	9.6	-2.6	0.89	1000	0.7
GO:0097159	organic cyclic compound binding	5647	7.0	9.7	-2.7	0.89	1000	0.7
GO:0044424	intracellular part	12322	18.0	21.2	-3.2	0.91	1000	0.8
GO:0005622	intracellular	12434	18.0	21.4	-3.4	0.92	1000	0.8
GO:0044422	organelle part	6633	7.0	11.4	-4.4	0.97	1000	0.6
GO:0044446	intracellular organelle part	6463	6.0	11.1	-5.1	0.98	1000	0.5

## Sheet: delta_cas9_GO_table_profile_34
GO Results for Profile 34 based on the actual number of genes assigned to the profile (0.0,1.0,-1.0,1.0,2.0,0.0)
-------
Category ID	Category Name	#Genes Category	#Genes Assigned	#Genes Expected	#Genes Enriched	p-value	Corrected p-value	Fold
GO:0008015	blood circulation	395	6.0	0.6	+5.4	3.0E-5	0.016	9.7
GO:0003013	circulatory system process	397	6.0	0.6	+5.4	3.1E-5	0.016	9.6
GO:0003008	system process	1767	10.0	2.8	+7.2	2.5E-4	0.056	3.6
GO:0048878	chemical homeostasis	815	6.0	1.3	+4.7	1.5E-3	0.182	4.7
GO:0019725	cellular homeostasis	617	5.0	1.0	+4.0	2.6E-3	0.250	5.2
GO:0042592	homeostatic process	1280	7.0	2.0	+5.0	3.2E-3	0.288	3.5
GO:0043066	negative regulation of apoptotic process	662	5.0	1.0	+4.0	3.5E-3	0.296	4.8
GO:0043069	negative regulation of programmed cell death	671	5.0	1.1	+3.9	3.7E-3	0.300	4.7
GO:0060548	negative regulation of cell death	711	5.0	1.1	+3.9	4.7E-3	0.352	4.5
GO:0032268	regulation of cellular protein metabolic process	1525	7.0	2.4	+4.6	8.2E-3	0.486	2.9
GO:0043085	positive regulation of catalytic activity	1173	6.0	1.8	+4.2	8.9E-3	0.500	3.3
GO:0051338	regulation of transferase activity	849	5.0	1.3	+3.7	9.8E-3	0.528	3.7
GO:0051128	regulation of cellular component organization	1581	7.0	2.5	+4.5	0.01	0.528	2.8
GO:0031399	regulation of protein modification process	1215	6.0	1.9	+4.1	0.01	0.534	3.1
GO:0044707	single-multicellular organism process	6057	16.0	9.5	+6.5	0.01	0.566	1.7
GO:0065008	regulation of biological quality	2982	10.0	4.7	+5.3	0.01	0.580	2.1
GO:0051239	regulation of multicellular organismal process	2089	8.0	3.3	+4.7	0.01	0.586	2.4
GO:0006807	nitrogen compound metabolic process	6701	17.0	10.5	+6.5	0.01	0.594	1.6
GO:0032270	positive regulation of cellular protein metabolic process	945	5.0	1.5	+3.5	0.02	0.616	3.4
GO:0051049	regulation of transport	1328	6.0	2.1	+3.9	0.02	0.624	2.9
GO:0010941	regulation of cell death	1328	6.0	2.1	+3.9	0.02	0.624	2.9
GO:0044093	positive regulation of molecular function	1402	6.0	2.2	+3.8	0.02	0.682	2.7
GO:0043436	oxoacid metabolic process	1023	5.0	1.6	+3.4	0.02	0.690	3.1
GO:0006082	organic acid metabolic process	1040	5.0	1.6	+3.4	0.02	0.712	3.1
GO:0051247	positive regulation of protein metabolic process	1041	5.0	1.6	+3.4	0.02	0.716	3.1
GO:0050794	regulation of cellular process	8974	20.0	14.1	+5.9	0.03	0.746	1.4
GO:0008219	cell death	1924	7.0	3.0	+4.0	0.03	0.750	2.3
GO:0016265	death	1927	7.0	3.0	+4.0	0.03	0.750	2.3
GO:0051246	regulation of protein metabolic process	1933	7.0	3.0	+4.0	0.03	0.750	2.3
GO:0060255	regulation of macromolecule metabolic process	4913	13.0	7.7	+5.3	0.03	0.750	1.7
GO:1901564	organonitrogen compound metabolic process	2397	8.0	3.8	+4.2	0.03	0.750	2.1
GO:0046872	metal ion binding	3934	11.0	6.2	+4.8	0.03	0.778	1.8
GO:0050790	regulation of catalytic activity	2025	7.0	3.2	+3.8	0.03	0.804	2.2
GO:0043169	cation binding	4005	11.0	6.3	+4.7	0.04	0.812	1.7
GO:0009611	response to wounding	1192	5.0	1.9	+3.1	0.04	0.814	2.7
GO:1901135	carbohydrate derivative metabolic process	2052	7.0	3.2	+3.8	0.04	0.818	2.2
GO:0006796	phosphate-containing compound metabolic process	3501	10.0	5.5	+4.5	0.04	0.818	1.8
GO:0006793	phosphorus metabolic process	3546	10.0	5.6	+4.4	0.04	0.840	1.8
GO:1901360	organic cyclic compound metabolic process	6335	15.0	10.0	+5.0	0.04	0.846	1.5
GO:0006915	apoptotic process	1676	6.0	2.6	+3.4	0.04	0.850	2.3
GO:0042981	regulation of apoptotic process	1263	5.0	2.0	+3.0	0.05	0.854	2.5
GO:0012501	programmed cell death	1695	6.0	2.7	+3.3	0.05	0.856	2.3
GO:0031323	regulation of cellular metabolic process	5242	13.0	8.2	+4.8	0.05	0.856	1.6
GO:0043067	regulation of programmed cell death	1275	5.0	2.0	+3.0	0.05	0.858	2.5
GO:0050789	regulation of biological process	9462	20.0	14.9	+5.1	0.05	0.862	1.3
GO:0080090	regulation of primary metabolic process	5278	13.0	8.3	+4.7	0.05	0.862	1.6
GO:0019222	regulation of metabolic process	5850	14.0	9.2	+4.8	0.05	0.862	1.5
GO:0008283	cell proliferation	1726	6.0	2.7	+3.3	0.05	0.862	2.2
GO:0044237	cellular metabolic process	9564	20.0	15.0	+5.0	0.05	0.880	1.3
GO:0019220	regulation of phosphate metabolic process	1777	6.0	2.8	+3.2	0.06	0.882	2.1
GO:0032879	regulation of localization	1780	6.0	2.8	+3.2	0.06	0.886	2.1
GO:0006139	nucleobase-containing compound metabolic process	5961	14.0	9.4	+4.6	0.06	0.896	1.5
GO:0051174	regulation of phosphorus metabolic process	1790	6.0	2.8	+3.2	0.06	0.896	2.1
GO:0044260	cellular macromolecule metabolic process	7154	16.0	11.2	+4.8	0.06	0.900	1.4
GO:0006811	ion transport	1360	5.0	2.1	+2.9	0.06	0.902	2.3
GO:0006950	response to stress	3278	9.0	5.2	+3.8	0.06	0.904	1.7
GO:0044238	primary metabolic process	9748	20.0	15.3	+4.7	0.07	0.922	1.3
GO:0003677	DNA binding	2335	7.0	3.7	+3.3	0.07	0.922	1.9
GO:0046483	heterocycle metabolic process	6121	14.0	9.6	+4.4	0.07	0.930	1.5
GO:0048856	anatomical structure development	4438	11.0	7.0	+4.0	0.07	0.930	1.6
GO:0006725	cellular aromatic compound metabolic process	6132	14.0	9.6	+4.4	0.07	0.930	1.5
GO:0009059	macromolecule biosynthetic process	4490	11.0	7.1	+3.9	0.07	0.930	1.6
GO:0043170	macromolecule metabolic process	7993	17.0	12.6	+4.4	0.08	0.932	1.4
GO:0097159	organic cyclic compound binding	5647	13.0	8.9	+4.1	0.08	0.934	1.5
GO:0009888	tissue development	1485	5.0	2.3	+2.7	0.08	0.936	2.1
GO:0065009	regulation of molecular function	2441	7.0	3.8	+3.2	0.08	0.942	1.8
GO:0007165	signal transduction	5156	12.0	8.1	+3.9	0.09	0.944	1.5
GO:0009117	nucleotide metabolic process	1519	5.0	2.4	+2.6	0.09	0.944	2.1
GO:0036211	protein modification process	2992	8.0	4.7	+3.3	0.09	0.944	1.7
GO:0006464	cellular protein modification process	2992	8.0	4.7	+3.3	0.09	0.944	1.7
GO:0006753	nucleoside phosphate metabolic process	1524	5.0	2.4	+2.6	0.09	0.944	2.1
GO:0071704	organic substance metabolic process	10025	20.0	15.8	+4.2	0.09	0.944	1.3
GO:0034641	cellular nitrogen compound metabolic process	6336	14.0	10.0	+4.0	0.09	0.944	1.4
GO:0055086	nucleobase-containing small molecule metabolic process	1573	5.0	2.5	+2.5	0.10	0.952	2.0
GO:0048519	negative regulation of biological process	3601	9.0	5.7	+3.3	0.10	0.952	1.6
GO:0010556	regulation of macromolecule biosynthetic process	3614	9.0	5.7	+3.3	0.10	0.958	1.6
GO:0043412	macromolecule modification	3118	8.0	4.9	+3.1	0.10	0.960	1.6
GO:0044710	single-organism metabolic process	5342	12.0	8.4	+3.6	0.11	0.960	1.4
GO:0010604	positive regulation of macromolecule metabolic process	2149	6.0	3.4	+2.6	0.11	0.962	1.8
GO:0003676	nucleic acid binding	3749	9.0	5.9	+3.1	0.12	0.972	1.5
GO:0044281	small molecule metabolic process	3215	8.0	5.1	+2.9	0.12	0.972	1.6
GO:0009889	regulation of biosynthetic process	3801	9.0	6.0	+3.0	0.13	0.972	1.5
GO:0044767	single-organism developmental process	4962	11.0	7.8	+3.2	0.13	0.974	1.4
GO:0009892	negative regulation of metabolic process	1749	5.0	2.7	+2.3	0.14	0.974	1.8
GO:0051716	cellular response to stimulus	6145	13.0	9.7	+3.3	0.14	0.974	1.3
GO:0009653	anatomical structure morphogenesis	2266	6.0	3.6	+2.4	0.14	0.976	1.7
GO:1901363	heterocyclic compound binding	5579	12.0	8.8	+3.2	0.14	0.978	1.4
GO:0044700	single organism signaling	5668	12.0	8.9	+3.1	0.15	0.980	1.3
GO:0009893	positive regulation of metabolic process	2369	6.0	3.7	+2.3	0.16	0.982	1.6
GO:0019637	organophosphate metabolic process	1865	5.0	2.9	+2.1	0.16	0.982	1.7
GO:0007154	cell communication	5750	12.0	9.0	+3.0	0.16	0.982	1.3
GO:2000112	regulation of cellular macromolecule biosynthetic process	3505	8.0	5.5	+2.5	0.17	0.982	1.5
GO:0048518	positive regulation of biological process	4072	9.0	6.4	+2.6	0.17	0.982	1.4
GO:0090304	nucleic acid metabolic process	4651	10.0	7.3	+2.7	0.18	0.986	1.4
GO:0016070	RNA metabolic process	4082	9.0	6.4	+2.6	0.18	0.988	1.4
GO:0048583	regulation of response to stimulus	2971	7.0	4.7	+2.3	0.18	0.988	1.5
GO:0019219	regulation of nucleobase-containing compound metabolic process	4084	9.0	6.4	+2.6	0.18	0.988	1.4
GO:0043167	ion binding	5822	12.0	9.2	+2.8	0.18	0.988	1.3
GO:0009605	response to external stimulus	1923	5.0	3.0	+2.0	0.18	0.990	1.7
GO:0042221	response to chemical	3577	8.0	5.6	+2.4	0.19	0.990	1.4
GO:0051171	regulation of nitrogen compound metabolic process	4172	9.0	6.6	+2.4	0.19	0.990	1.4
GO:0023051	regulation of signaling	2542	6.0	4.0	+2.0	0.20	0.992	1.5
GO:0010646	regulation of cell communication	2552	6.0	4.0	+2.0	0.21	0.992	1.5
GO:1901576	organic substance biosynthetic process	5402	11.0	8.5	+2.5	0.21	0.992	1.3
GO:0016043	cellular component organization	4866	10.0	7.6	+2.4	0.22	0.994	1.3
GO:0009058	biosynthetic process	5477	11.0	8.6	+2.4	0.22	0.994	1.3
GO:0031326	regulation of cellular biosynthetic process	3757	8.0	5.9	+2.1	0.23	0.996	1.4
GO:0034654	nucleobase-containing compound biosynthetic process	3766	8.0	5.9	+2.1	0.23	0.996	1.4
GO:0034645	cellular macromolecule biosynthetic process	4358	9.0	6.8	+2.2	0.23	0.996	1.3
GO:0044267	cellular protein metabolic process	3782	8.0	5.9	+2.1	0.23	0.996	1.3
GO:0006355	regulation of transcription, DNA-templated	3214	7.0	5.1	+1.9	0.23	0.996	1.4
GO:0007275	multicellular organismal development	4363	9.0	6.9	+2.1	0.23	0.996	1.3
GO:0005829	cytosol	2666	6.0	4.2	+1.8	0.23	0.996	1.4
GO:2001141	regulation of RNA biosynthetic process	3252	7.0	5.1	+1.9	0.24	0.996	1.4
GO:0018130	heterocycle biosynthetic process	3835	8.0	6.0	+2.0	0.24	0.996	1.3
GO:0019438	aromatic compound biosynthetic process	3838	8.0	6.0	+2.0	0.24	0.996	1.3
GO:0048523	negative regulation of cellular process	3274	7.0	5.1	+1.9	0.25	0.996	1.4
GO:0044765	single-organism transport	3284	7.0	5.2	+1.8	0.25	0.996	1.4
GO:0070887	cellular response to chemical stimulus	2183	5.0	3.4	+1.6	0.25	0.996	1.5
GO:0044271	cellular nitrogen compound biosynthetic process	3895	8.0	6.1	+1.9	0.26	0.996	1.3
GO:0051252	regulation of RNA metabolic process	3334	7.0	5.2	+1.8	0.26	0.998	1.3
GO:0006351	transcription, DNA-templated	3340	7.0	5.2	+1.8	0.26	0.998	1.3
GO:1901362	organic cyclic compound biosynthetic process	3952	8.0	6.2	+1.8	0.27	0.998	1.3
GO:0031325	positive regulation of cellular metabolic process	2244	5.0	3.5	+1.5	0.27	0.998	1.4
GO:0019538	protein metabolic process	4597	9.0	7.2	+1.8	0.28	0.998	1.2
GO:0009966	regulation of signal transduction	2288	5.0	3.6	+1.4	0.29	0.998	1.4
GO:0032774	RNA biosynthetic process	3436	7.0	5.4	+1.6	0.29	0.998	1.3
GO:0035556	intracellular signal transduction	2326	5.0	3.7	+1.3	0.30	0.998	1.4
GO:0010033	response to organic substance	2342	5.0	3.7	+1.3	0.30	0.998	1.4
GO:0016787	hydrolase activity	2343	5.0	3.7	+1.3	0.31	0.998	1.4
GO:0010468	regulation of gene expression	4089	8.0	6.4	+1.6	0.31	0.998	1.2
GO:0044249	cellular biosynthetic process	5302	10.0	8.3	+1.7	0.31	0.998	1.2
GO:0051641	cellular localization	2369	5.0	3.7	+1.3	0.31	0.998	1.3
GO:0048522	positive regulation of cellular process	3645	7.0	5.7	+1.3	0.34	0.998	1.2
GO:1901575	organic substance catabolic process	2520	5.0	4.0	+1.0	0.36	0.998	1.3
GO:0036094	small molecule binding	2524	5.0	4.0	+1.0	0.36	0.998	1.3
GO:0010467	gene expression	4928	9.0	7.7	+1.3	0.37	0.998	1.2
GO:0005634	nucleus	6163	11.0	9.7	+1.3	0.37	0.998	1.1
GO:0007166	cell surface receptor signaling pathway	3133	6.0	4.9	+1.1	0.37	0.998	1.2
GO:0030154	cell differentiation	3141	6.0	4.9	+1.1	0.37	0.998	1.2
GO:0048731	system development	3796	7.0	6.0	+1.0	0.39	0.998	1.2
GO:0071944	cell periphery	4502	8.0	7.1	+0.9	0.41	0.998	1.1
GO:0006810	transport	3921	7.0	6.2	+0.8	0.42	0.998	1.1
GO:0048869	cellular developmental process	3329	6.0	5.2	+0.8	0.43	0.998	1.1
GO:0048513	organ development	2736	5.0	4.3	+0.7	0.43	0.998	1.2
GO:0009056	catabolic process	2745	5.0	4.3	+0.7	0.44	0.998	1.2
GO:0051234	establishment of localization	4006	7.0	6.3	+0.7	0.45	0.998	1.1
GO:0043227	membrane-bounded organelle	10904	18.0	17.1	+0.9	0.45	0.998	1.1
GO:0044424	intracellular part	12322	20.0	19.4	+0.6	0.49	0.998	1.0
GO:0005622	intracellular	12434	20.0	19.5	+0.5	0.51	0.998	1.0
GO:0044464	cell part	14479	23.0	22.8	+0.2	0.55	1000	1.0
GO:0005886	plasma membrane	4418	7.0	6.9	+0.1	0.56	1000	1.0
GO:0044444	cytoplasmic part	7031	11.0	11.1	-0.1	0.57	1000	1.0
GO:0043231	intracellular membrane-bounded organelle	9733	15.0	15.3	-0.3	0.61	1000	1.0
GO:0043228	non-membrane-bounded organelle	3422	5.0	5.4	-0.4	0.64	1000	0.9
GO:0043232	intracellular non-membrane-bounded organelle	3422	5.0	5.4	-0.4	0.64	1000	0.9
GO:0044763	single-organism cellular process	11189	17.0	17.6	-0.6	0.66	1000	1.0
GO:0005737	cytoplasm	9475	14.0	14.9	-0.9	0.69	1000	0.9
GO:0043229	intracellular organelle	10748	16.0	16.9	-0.9	0.69	1000	0.9
GO:0043234	protein complex	3774	5.0	5.9	-0.9	0.73	1000	0.8
GO:0044425	membrane part	6091	8.0	9.6	-1.6	0.79	1000	0.8
GO:0005515	protein binding	8254	11.0	13.0	-2.0	0.82	1000	0.8
GO:0016021	integral component of membrane	5112	6.0	8.0	-2.0	0.85	1000	0.7
GO:0031224	intrinsic component of membrane	5227	6.0	8.2	-2.2	0.87	1000	0.7
GO:0044422	organelle part	6633	7.0	10.4	-3.4	0.94	1000	0.7
GO:0044446	intracellular organelle part	6463	6.0	10.2	-4.2	0.97	1000	0.6
