# Supplementary material for: Campylobacter jejuni Cas9 Modulates the Transcriptome in Caco-2 Intestinal Epithelial Cells
Source: Genes (Basel). 2020 Oct 14;11(10):1193. doi: 10.3390/genes11101193 (PMC7650535; doi:10.3390/genes11101193)
Supplement: Supplementary file 1 [file genes-11-01193-s001.zip › Supplementary Files/Table S2.xlsx]

## Sheet: Differentially expressed genes
Elements only in "WT":	Elements only in "∆cas9":	Common elements in "∆cas9" and "WT":
ARHGAP23	ADM	ADAMTS9
ARL14	AGAP5	ANGPT1
ATAD3B	AKR1B10	ARL4D
ATF7IP2	AKR1C1	ARRDC3
ATG4C	ANXA1	ATP6V0D2
C10ORF2	BRSK1	BCORL1
C12ORF36	CDRT15	BHLHE40
C13ORF15	CEACAM7	BTG2
C18ORF54	CENPI	C11ORF30
C1ORF63	CSRNP3	C14ORF43
C22ORF24	DCUN1D3	C15ORF34
C2ORF49	DEPDC1	C16ORF87
C6ORF145	DKFZP434F142	C5ORF54
CBX4	EPHA2	C7ORF46
CEACAM5	FAM100A	CCDC141
CEACAM6	FAM161A	CDKN1A
CHST3	FAM63A	CEBPB
CP110	FLJ45248	CENPC1
CYP2A6	GCLC	CEP170
CYP4Z2P	GEM	CKAP2L
DLX2	GLCE	CKS2
DRD2	HIST1H2AC	CLDN4
DUS3L	HIST1H2AE	CLIC5
EDC3	HIST1H4A	COL12A1
EDN1	HIST1H4H	CSGALNACT1
FILIP1L	HIST2H2AC	CSRNP1
GADD45A	HNF1B	CTSK
GCM1	HOXC13	CYP1A1
GCNT3	HOXC6	CYP1B1
GRINL1A	HSD3BP4	CYR61
GSDMB	ID1	DBP
HEXIM1	IER3	DDX11L2
HIST1H2AJ	KBTBD7	DKFZP779L1853
HRASLS2	KIAA1370	DLL1
IGHV3-13	LOC100133106	DLL4
JMY	LOC100506096	DLX3
KIF14	LOC285033	DNAJB1
KIFC1	LOC344887	DNAJB4
KLF4	LOC730102	DUSP1
KLHL3	MAPKBP1	DUSP5P
L1CAM	MEIS3P1	EFNA4
LANCL2	METTL1	EGR1
LOC100131510	METTL4	EGR2
LOC100287160	MICB	EGR3
LOC285830	MIR215	ELF3
LOC440905	MIR32	EMP1
MAP3K13	MORN4	ENO2
MIR186	NR4A2	FAM101A
MIR196A2	NUAK2	FAM106C
MIRLET7F1	OR10G9	FAM46B
MRM1	PALB2	FAM83D
NEK8	PCDHA13	FBXO16
NFIA	PCDHA3	FOS
NFKBID	PDZRN3	FOSB
NRARP	PHF21A	FRMD4A
NS3BP	PLEKHO2	GAD1
PDE8B	POM121L9P	GADD45B
PDZD3	RAB33B	GDF15
PLCH1	RFX3	GDPD3
PRC1	RHOB	GPR111
PTGER2	RPS3A	GPR115
RAB3A	SH2B3	GRIN2B
RAP1B	SH3TC2	HBEGF
SAMD5	SIX4	HCG8
SCYL3	SLC25A25	HCN3
SIDT1	SNORD34	HES1
SLC7A5	SOS1	HIST1H1B
SLC9A2	SOX9	HIST1H1C
SNORA9	SRGAP2	HIST1H2AB
SNORD56B	TCF7L2	HIST1H2AG
SOCS3	TIFA	HIST1H2AH
SORL1	TRAV10	HIST1H2AI
SP5	TRAV8-3	HIST1H2AL
SPRY2	UGT1A1	HIST1H2AM
STK3	ZKSCAN4	HIST1H2BE
TAF7	ZNF860	HIST1H2BF
TFAP2C		HIST1H2BG
TMC7		HIST1H2BL
TMEM2		HIST1H2BM
TNFRSF11B		HIST1H2BN
TRAF5		HIST1H3B
TRBV19		HIST1H3D
TRBV25-1		HIST1H3G
TRGV3		HIST1H3H
TXNIP		HIST1H3J
USP2		HIST1H4B
UTP14C		HIST1H4D
WDR47		HIST1H4I
ZFP36		HIST2H2AB
ZNF133		HIST2H2BA
ZNF2		HIST4H4
ZNF284		HSPA1A
ZNF490		HSPA1B
ZNF572		HSPA1L
ZNF774		ICOSLG
ZNRD1-AS1		ID3
ZSCAN5A		IER2
		ITGA2
		ITPA
		JUN
		JUNB
		KIAA1107
		KIAA1199
		KIAA1462
		KIAA1539
		KLF10
		KLHL24
		LGSN
		LIF
		LOC100506127
		LOC100507037
		LOC100507167
		LOC732275
		MAFF
		MBL2
		MCL1
		MEF2C
		MGC57346
		MICAL2
		MIR107
		MIR181B1
		MIR194-1
		MIR221
		MXD1
		MYLIP
		NAB2
		NCOA5
		NDP
		NFATC2
		NOS2
		NOX1
		NR0B2
		OPHN1
		OTUD1
		OVOL1
		PAG1
		PCK1
		PDE3A
		PDP1
		PDP2
		PDXP
		PGBD3
		PIM2
		PLAG1
		PPM1K
		PRDM1
		PTPRR
		PYGM
		RBMXL1
		RIPK4
		RND1
		RNF122
		SARM1
		SERTAD1
		SERTAD3
		SGOL2
		SH3RF1
		SIK1
		SKIL
		SLC26A3
		SLC29A3
		SLC7A11
		SNAI1
		SNORA28
		SNORA56
		SNORA67
		SNORA75
		SNORD20
		SNORD96A
		SP6
		SPRED1
		SRGAP1
		SRGAP2P2
		STEAP2
		TAS2R3
		TAS2R4
		TIPARP
		TNFAIP8L1
		TNFSF9
		TNS4
		TP53
		TSEN2
		TTBK2
		TTC12
		UBASH3B
		UGT1A10
		UTP20
		VGLL3
		XCL1
		YPEL2
		ZFP36L1
		ZNF165
		ZNF204P
		ZNF485
		ZNF624
		ZNF627
		ZNF737
		ZNF75A
