# Supplementary material for: Campylobacter jejuni Cas9 Modulates the Transcriptome in Caco-2 Intestinal Epithelial Cells
Source: Genes (Basel). 2020 Oct 14;11(10):1193. doi: 10.3390/genes11101193 (PMC7650535; doi:10.3390/genes11101193)
Supplement: Supplementary file 1 [file genes-11-01193-s001.zip › Supplementary Files/Table S3.xlsx]

## Sheet: WT
IPA WT 240 min Canonical pathways
Ingenuity Canonical Pathways	-log(p-value)	Ratio	z-score	Molecules
Chronic Myeloid Leukemia Signaling	6.44	0.183	#NUM!	CDKN1A,CRKL,E2F1,E2F4,GAB2,MECOM,MYC,PIK3CB,PIK3R1,PIK3R3,RAP2A,RB1,RBL2,RELA,SOS1,SOS2,TGFB3,TGFBR2,TP53
Osteoarthritis Pathway	5.52	0.127	0.392	ATF2,BMPR2,CASP8,CEBPB,CREB1,CREBBP,DKK1,ELF3,EPAS1,HES1,ITGA2,JAG1,MEF2C,MYBBP1A,NOS2,OCRL,PGF,PPARG,PRKAB1,PTCH1,RELA,SIRT1,SOX9,SP1,TCF7L2,TGFBR2,VEGFA
Endocannabinoid Cancer Inhibition Pathway	5.38	0.146	0.218	ADCY6,ATF2,CAMKK2,CASP8,CCNE2,CDKN1A,CREB1,CREBBP,MAP2K6,MYC,NOS2,PGF,PIK3CB,PIK3R1,PIK3R3,PRKAB1,ROCK2,RPTOR,SMPD4,TCF7L2,VEGFA
Prostate Cancer Signaling	5.24	0.174	#NUM!	ATF2,CCNE2,CDK2,CDKN1A,CREB1,CREBBP,E2F1,PIK3CB,PIK3R1,PIK3R3,RAP2A,RB1,RELA,SOS1,SOS2,TP53
Sumoylation Pathway	5.2	0.165	0	CBX4,CEBPA,CREBBP,FOS,PCNA,PIAS1,RCC1,RCOR1,RHOB,RHOBTB2,RHOT1,RND1,SENP7,SIRT1,SLC19A1,SP1,TP53
Molecular Mechanisms of Cancer	5	0.0995	#NUM!	ADCY6,APAF1,ARHGEF17,AURKA,BMPR2,CASP8,CBL,CCNE2,CDC25C,CDK19,CDK2,CDK8,CDKN1A,CREBBP,E2F1,E2F4,FOS,GAB2,ITGA2,LRP5,MAP2K6,MYC,PAK1,PIK3CB,PIK3R1,PIK3R3,PTCH1,RAP2A,RB1,RELA,RHOB,RHOBTB2,RHOT1,RND1,SOS1,SOS2,TGFB3,TGFBR2,TP53
Aryl Hydrocarbon Receptor Signaling	4.88	0.14	0.243	APAF1,ARNT,CCNE2,CDK2,CDKN1A,CYP1A1,CYP1B1,E2F1,FOS,MCM7,MYC,NCOA3,NFIA,NR0B2,RB1,RBL2,RELA,SP1,TGFB3,TP53
GADD45 Signaling	4.81	0.368	#NUM!	CCNB1,CCNE2,CDK2,CDKN1A,GADD45B,PCNA,TP53
JAK/Stat Signaling	4.63	0.173	0	CDKN1A,CEBPB,FOS,PIAS1,PIK3CB,PIK3R1,PIK3R3,RAP2A,RELA,SOCS3,SOCS5,SOS1,SOS2,STAT2
Glioblastoma Multiforme Signaling	4.42	0.127	-0.728	CDK2,CDKN1A,E2F1,E2F4,ITPR1,MYC,PDGFA,PDGFRA,PIK3CB,PIK3R1,PIK3R3,PLCE1,RAP2A,RB1,RHOB,RHOBTB2,RHOT1,RND1,SOS1,SOS2,TP53
Ephrin Receptor Signaling	4.37	0.122	0.277	ANGPT1,ATF2,CREB1,CREBBP,CRKL,EFNA3,EFNA4,EPHA2,EPHB3,EPHB4,GRIN2B,ITGA2,KALRN,LIMK2,PAK1,PDGFA,PGF,RAP2A,ROCK2,SOS1,SOS2,VEGFA
ATM Signaling	4.32	0.155	1.387	ATF2,BRAT1,CCNB1,CDC25C,CDK2,CDKN1A,CREB1,CREBBP,GADD45B,KAT5,PPP2R5A,RBBP8,RNF168,SMC1B,TP53
p53 Signaling	4.27	0.153	0	APAF1,CDK2,CDKN1A,E2F1,GADD45B,PCNA,PIAS1,PIK3CB,PIK3R1,PIK3R3,RB1,SIRT1,STAG1,TP53,WT1
Pancreatic Adenocarcinoma Signaling	4.24	0.145	-0.577	CDK2,CDKN1A,E2F1,E2F4,HBEGF,PGF,PIK3CB,PIK3R1,PIK3R3,PLD1,RB1,RELA,TGFB3,TGFBR2,TP53,VEGFA
Cell Cycle: G1/S Checkpoint Regulation	4.21	0.179	-1.265	BTRC,CCNE2,CDK2,CDKN1A,E2F1,E2F4,MYC,PAK1IP1,RB1,RBL2,TGFB3,TP53
B Cell Receptor Signaling	4.15	0.118	-0.853	ATF2,CREB1,CREBBP,EGR1,GAB2,MALT1,MAP2K6,MAP3K3,MAP3K9,MEF2C,NFATC2,OCRL,PAG1,PIK3AP1,PIK3CB,PIK3R1,PIK3R3,RAP2A,RELA,SOS1,SOS2,SYNJ2
HGF Signaling	4.14	0.143	-1.807	ATF2,CDK2,CDKN1A,CRKL,ELF3,FOS,ITGA2,MAP3K3,MAP3K9,PAK1,PIK3CB,PIK3R1,PIK3R3,RAP2A,SOS1,SOS2
NER Pathway	4.01	0.146	2.138	COPS3,H4-16,H4C2,H4C3,H4C4,H4C8,H4C9,MNAT1,PCNA,POLE,POLK,RPA2,SLC19A1,TOP2A,XPA
Semaphorin Signaling in Neurons	4	0.183	#NUM!	ARHGAP1,LIMK2,PAK1,PLXNA1,PLXNB1,RHOB,RHOBTB2,RHOT1,RND1,ROCK2,SEMA7A
Prolactin Signaling	3.94	0.159	-0.302	CEBPB,CREBBP,FOS,MYC,PIK3CB,PIK3R1,PIK3R3,RAP2A,SOCS3,SOCS5,SOS1,SOS2,SP1
Small Cell Lung Cancer Signaling	3.89	0.167	0	APAF1,CCNE2,CDK2,E2F1,MYC,PIK3CB,PIK3R1,PIK3R3,RB1,RELA,TP53,TRAF5
Estrogen-mediated S-phase Entry	3.82	0.269	1.89	CCNE2,CDK2,CDKN1A,E2F1,E2F4,MYC,RB1
Telomerase Signaling	3.78	0.139	-0.302	CDKN1A,DKC1,E2F1,ELF3,MYC,PIK3CB,PIK3R1,PIK3R3,PPP2R5A,RAP2A,RB1,SOS1,SOS2,SP1,TP53
Germ Cell-Sertoli Cell Junction Signaling	3.7	0.116	#NUM!	ACTN4,ITGA2,ITGA6,LIMK2,MAP2K6,MAP3K3,MAP3K9,PAK1,PIK3CB,PIK3R1,PIK3R3,RAP2A,RHOB,RHOBTB2,RHOT1,RND1,TGFB3,TGFBR2,VCL,ZYX
PDGF Signaling	3.67	0.149	-0.832	CRKL,FOS,MYC,OCRL,PDGFA,PDGFRA,PIK3CB,PIK3R1,PIK3R3,RAP2A,SOS1,SOS2,SYNJ2
Neurotrophin/TRK Signaling	3.61	0.156	-1.155	ATF2,CREB1,CREBBP,FOS,MAP2K6,PIK3CB,PIK3R1,PIK3R3,RAP2A,SOS1,SOS2,SPRY2
Cell Cycle Control of Chromosomal Replication	3.59	0.179	#NUM!	CDC45,CDK19,CDK2,CDK8,MCM5,MCM7,PCNA,POLE,RPA2,TOP2A
PTEN Signaling	3.53	0.127	-0.832	BMPR2,CBL,CDKN1A,ITGA2,MCRS1,OCRL,PDGFRA,PIK3CB,PIK3R1,PIK3R3,RAP2A,RELA,SOS1,SOS2,SYNJ2,TGFBR2
Acute Myeloid Leukemia Signaling	3.52	0.144	0.302	CEBPA,MAP2K6,MYC,PIK3CB,PIK3R1,PIK3R3,PIM2,RAP2A,RELA,RUNX1,SOS1,SOS2,TCF7L2
NGF Signaling	3.47	0.13	-0.535	ATF2,CREB1,CREBBP,MAP3K3,MAP3K9,PIK3CB,PIK3R1,PIK3R3,RAP2A,RELA,ROCK2,SMPD4,SOS1,SOS2,TP53
Mouse Embryonic Stem Cell Pluripotency	3.42	0.135	-0.535	BMPR2,CREBBP,ID1,ID2,LIF,MYC,PIK3CB,PIK3R1,PIK3R3,RAP2A,SOS1,SOS2,TCF7L2,TP53
Renal Cell Carcinoma Signaling	3.4	0.148	-1.414	ARNT,CREBBP,FOS,PAK1,PIK3CB,PIK3R1,PIK3R3,RAP2A,SLC2A1,SOS1,SOS2,VEGFA
Role of Macrophages, Fibroblasts and Endothelial Cells in Rheumatoid Arthritis	3.36	0.0927	#NUM!	ATF2,CEBPA,CEBPB,CREB1,CREBBP,DKK1,FOS,IL17RA,IRAK2,LRP5,MAP2K6,MYC,NFATC2,NOS2,PDGFA,PGF,PIK3CB,PIK3R1,PIK3R3,PLCE1,RAP2A,RELA,ROCK2,SOCS3,TCF7L2,TNFRSF11B,TRAF3IP2,TRAF5,VEGFA
PI3K/AKT Signaling	3.3	0.121	0.832	CDKN1A,GAB2,GDF15,ITGA2,MCL1,OCRL,PIK3CB,PIK3R1,PIK3R3,PPP2R5A,RAP2A,RELA,SOS1,SOS2,SYNJ2,TP53
ERK5 Signaling	3.28	0.153	-0.905	ATF2,CREB1,CREBBP,FOS,LIF,MAP3K3,MEF2C,MYC,RAP2A,SGK1,WNK1
FLT3 Signaling in Hematopoietic Progenitor Cells	3.25	0.143	-1.732	ATF2,CBL,CREB1,CREBBP,GAB2,PIK3CB,PIK3R1,PIK3R3,RAP2A,SOS1,SOS2,STAT2
PAK Signaling	3.16	0.133	-0.832	EPHB3,ITGA2,LIMK2,PAK1,PAK1IP1,PDGFA,PDGFRA,PIK3CB,PIK3R1,PIK3R3,RAP2A,SOS1,SOS2
Glioma Signaling	3.13	0.126	-0.707	CDKN1A,E2F1,E2F4,PDGFA,PDGFRA,PIK3CB,PIK3R1,PIK3R3,RAP2A,RB1,RBL2,SOS1,SOS2,TP53
ILK Signaling	3.11	0.104	-1.213	ACTN4,ATF2,CREB1,CREBBP,FOS,MAP2K6,MYC,NOS2,PGF,PIK3CB,PIK3R1,PIK3R3,PPP2R5A,RELA,RHOB,RHOBTB2,RHOT1,RND1,VCL,VEGFA
Transcriptional Regulatory Network in Embryonic Stem Cells	3.06	0.167	#NUM!	CDX2,H4-16,H4C2,H4C3,H4C4,H4C8,H4C9,L1CAM,SKIL
Hereditary Breast Cancer Signaling	3.02	0.114	#NUM!	CCNB1,CDC25C,CDKN1A,CREBBP,DPF1,E2F1,GADD45B,PALB2,PIK3CB,PIK3R1,PIK3R3,RAP2A,RB1,SLC19A1,SMARCD2,TP53
Myc Mediated Apoptosis Signaling	3	0.152	#NUM!	APAF1,CASP8,MYC,PIK3CB,PIK3R1,PIK3R3,RAP2A,SOS1,SOS2,TP53
Colorectal Cancer Metastasis Signaling	3	0.0945	-1.147	ADCY6,E2F4,FOS,IFNGR1,LRP5,MYC,NOS2,PGF,PIK3CB,PIK3R1,PIK3R3,RAP2A,RELA,RHOB,RHOBTB2,RHOT1,RND1,SOS1,SOS2,TCF7L2,TGFB3,TGFBR2,TP53,VEGFA
Antiproliferative Role of TOB in T Cell Signaling	2.95	0.231	#NUM!	CCNE2,CDK2,RB1,TGFB3,TGFBR2,TOB1
Role of Oct4 in Mammalian Embryonic Stem Cell Pluripotency	2.9	0.174	#NUM!	CCNF,CDX2,FOXA2,KDM5B,PPP1R8,RB1,TDRD7,TP53
PFKFB4 Signaling Pathway	2.9	0.174	-1.414	ATF2,CREB1,CREBBP,MAP2K6,NCOA3,PFKFB4,TGFB3,TP53
Role of CHK Proteins in Cell Cycle Checkpoint Control	2.88	0.158	-1.134	CDC25C,CDK2,CDKN1A,E2F1,E2F4,PCNA,PPP2R5A,SLC19A1,TP53
Glucocorticoid Receptor Signaling	2.85	0.0861	#NUM!	ANXA1,CDKN1A,CEBPA,CEBPB,CREB1,CREBBP,DPF1,DUSP1,FOS,HSPA1A/HSPA1B,MNAT1,NCOA3,NFATC2,NOS2,PCK1,PIK3CB,PIK3R1,PIK3R3,PRKAB1,RAP2A,RELA,SGK1,SMARCD2,SOS1,SOS2,TAF5,TAF7,TGFB3,TGFBR2
IL-17 Signaling	2.84	0.136	#NUM!	ATF2,CEBPB,IL17RA,MAP2K6,NOS2,PIK3CB,PIK3R1,PIK3R3,RAP2A,RELA,TRAF3IP2
Cyclins and Cell Cycle Regulation	2.84	0.136	0.632	BTRC,CCNB1,CCNE2,CDK2,CDKN1A,E2F1,E2F4,PPP2R5A,RB1,TGFB3,TP53
Cell Cycle Regulation by BTG Family Proteins	2.82	0.189	0	BTG2,CCNE2,CDK2,E2F1,E2F4,PPP2R5A,RB1
Ephrin A Signaling	2.77	0.167	#NUM!	EFNA3,EFNA4,EPHA2,PAK1,PIK3CB,PIK3R1,PIK3R3,ROCK2
PEDF Signaling	2.75	0.133	0.905	CASP8,HNF1B,PIK3CB,PIK3R1,PIK3R3,PPARG,RAP2A,RELA,ROCK2,TCF7L2,TP53
Cell Cycle: G2/M DNA Damage Checkpoint Regulation	2.71	0.163	1.89	AURKA,BTRC,CCNB1,CDC25C,CDKN1A,CKS2,TOP2A,TP53
Actin Nucleation by ARP-WASP Complex	2.71	0.139	0	BAIAP2,ITGA2,RAP2A,RHOB,RHOBTB2,RHOT1,RND1,ROCK2,SOS1,SOS2
FGF Signaling	2.67	0.129	-0.905	ATF2,CREB1,CREBBP,CRKL,ITPR1,MAP2K6,PIK3CB,PIK3R1,PIK3R3,SOS1,SOS2
Uridine-5'-phosphate Biosynthesis	2.65	1	#NUM!	CAD,UMPS
PI3K Signaling in B Lymphocytes	2.65	0.109	0	ATF2,CBL,CREB1,FOS,IL4R,ITPR1,MALT1,NFATC2,PIK3AP1,PIK3CB,PIK3R1,PLCE1,PLEKHA2,RAP2A,RELA
HMGB1 Signaling	2.65	0.102	-1.069	FOS,IFNGR1,LIF,MAP2K6,PIK3CB,PIK3R1,PIK3R3,RAP2A,RELA,RHOB,RHOBTB2,RHOT1,RND1,SP1,TGFB3,TNFRSF11B,TNFSF9
Rac Signaling	2.62	0.116	0.832	BAIAP2,ITGA2,LIMK2,NOX1,PAK1,PIK3CB,PIK3R1,PIK3R3,PIP5K1A,PLD1,RAP2A,RELA,SH3RF1
Non-Small Cell Lung Cancer Signaling	2.61	0.135	-0.333	E2F1,ITPR1,PIK3CB,PIK3R1,PIK3R3,RAP2A,RB1,SOS1,SOS2,TP53
Role of p14/p19ARF in Tumor Suppression	2.61	0.2	0	E2F1,PIK3CB,PIK3R1,PIK3R3,RB1,TP53
Melanoma Signaling	2.6	0.157	0	CDKN1A,E2F1,PIK3CB,PIK3R1,PIK3R3,RAP2A,RB1,TP53
IL-6 Signaling	2.6	0.111	-1.069	CEBPB,FOS,MAP2K6,MCL1,PIK3CB,PIK3R1,PIK3R3,RAP2A,RELA,SOCS3,SOS1,SOS2,TNFRSF11B,VEGFA
Estrogen-Dependent Breast Cancer Signaling	2.57	0.133	-1.265	ATF2,CREB1,CREBBP,FOS,PIK3CB,PIK3R1,PIK3R3,RAP2A,RELA,SP1
Glioma Invasiveness Signaling	2.57	0.133	-2.121	F2R,HMMR,PIK3CB,PIK3R1,PIK3R3,RAP2A,RHOB,RHOBTB2,RHOT1,RND1
HIF1α Signaling	2.55	0.114	#NUM!	ARNT,CREBBP,NOS2,PGF,PIK3CB,PIK3R1,PIK3R3,RAP2A,SLC2A1,SLC2A5,SLC2A8,TP53,VEGFA
Role of PKR in Interferon Induction and Antiviral Response	2.55	0.171	#NUM!	APAF1,ATF2,CASP8,MAP2K6,RELA,TP53,TRAF5
VEGF Signaling	2.54	0.119	-0.905	ACTN4,ARNT,PGF,PIK3CB,PIK3R1,PIK3R3,RAP2A,ROCK2,SOS1,SOS2,VCL,VEGFA
Superpathway of Inositol Phosphate Compounds	2.54	0.0955	-2.982	CDC25C,DUSP1,IP6K2,MTMR4,OCRL,PAWR,PDXP,PIK3CB,PIK3R1,PIK3R3,PIP5K1A,PLCE1,PPM1K,PPP1R8,PPP2R5A,PRUNE1,PXYLP1,SOCS3,SYNJ2
IL-8 Signaling	2.52	0.095	-0.243	ANGPT1,FOS,HBEGF,IRAK2,LIMK2,NOX1,PGF,PIK3CB,PIK3R1,PIK3R3,PLD1,RAP2A,RELA,RHOB,RHOBTB2,RHOT1,RND1,ROCK2,VEGFA
RANK Signaling in Osteoclasts	2.51	0.124	-1.897	CBL,FOS,MAP2K6,MAP3K3,MAP3K9,NFATC2,PIK3CB,PIK3R1,PIK3R3,RELA,TRAF5
Sirtuin Signaling Pathway	2.51	0.0856	-1.706	ARNTL,ATG4C,E2F1,EPAS1,GADD45B,H1-2,H1-4,H1-5,MYC,NOS2,PCK1,POLR1A,POLR1C,PPARG,PPIF,RBBP8,RELA,RPTOR,RRP9,SIRT1,SLC2A1,SP1,TP53,XPA,ZBTB14
Breast Cancer Regulation by Stathmin1	2.49	0.0945	#NUM!	ADCY6,ARHGEF17,CCNE2,CDK2,CDKN1A,E2F1,E2F4,ITPR1,LIMK2,PAK1,PIK3CB,PIK3R1,PIK3R3,PPP2R5A,RAP2A,ROCK2,SOS1,SOS2,TP53
CD27 Signaling in Lymphocytes	2.49	0.151	-1.414	APAF1,CASP8,FOS,MAP2K6,MAP3K3,MAP3K9,RELA,TRAF5
Erythropoietin Signaling	2.49	0.13	#NUM!	CBL,FOS,PIK3CB,PIK3R1,PIK3R3,RAP2A,RELA,SOCS3,SOS1,SOS2
Wnt/β-catenin Signaling	2.46	0.0983	1.5	AXIN2,BCL9,BMPR2,BTRC,CREBBP,DKK1,LRP5,MYC,PPP2R5A,SOX13,SOX6,SOX9,TCF7L2,TGFB3,TGFBR2,TLE3,TP53
VDR/RXR Activation	2.44	0.128	0.378	CDKN1A,CEBPA,CEBPB,HES1,LRP5,MXD1,NCOA3,PDGFA,SP1,WT1
Sphingosine-1-phosphate Signaling	2.42	0.11	-0.905	ADCY6,CASP8,PDGFA,PDGFRA,PIK3CB,PIK3R1,PIK3R3,PLCE1,RHOB,RHOBTB2,RHOT1,RND1,SMPD4
Circadian Rhythm Signaling	2.39	0.182	#NUM!	ARNTL,ATF2,BHLHE40,CREB1,CREBBP,GRIN2B
Role of IL-17A in Arthritis	2.39	0.145	#NUM!	ATF2,IL17RA,MAP2K6,NOS2,PIK3CB,PIK3R1,PIK3R3,RELA
Renin-Angiotensin Signaling	2.39	0.109	-0.577	ADCY6,ATF2,FOS,ITPR1,NOX1,PAK1,PIK3CB,PIK3R1,PIK3R3,RAP2A,RELA,SOS1,SOS2
Cholecystokinin/Gastrin-mediated Signaling	2.39	0.109	-0.905	ATF2,FOS,ITPR1,MAP2K6,MEF2C,RAP2A,RHOB,RHOBTB2,RHOT1,RND1,ROCK2,SOS1,SOS2
T Cell Receptor Signaling	2.37	0.113	#NUM!	CBL,FOS,MALT1,NFATC2,PAG1,PIK3CB,PIK3R1,PIK3R3,RAP2A,RELA,SOS1,SOS2
Role of BRCA1 in DNA Damage Response	2.36	0.125	-1.134	CDKN1A,DPF1,E2F1,E2F4,RB1,RBBP8,RBL2,SLC19A1,SMARCD2,TP53
DNA Methylation and Transcriptional Repression Signaling	2.33	0.176	#NUM!	H4-16,H4C2,H4C3,H4C4,H4C8,H4C9
Role of Tissue Factor in Cancer	2.33	0.107	#NUM!	CCN1,EGR1,HBEGF,ITGA6,LIMK2,PAK1,PDXP,PIK3CB,PIK3R1,PIK3R3,RAP2A,TP53,VEGFA
IL-23 Signaling Pathway	2.32	0.156	1.134	IL12RB2,PIK3CB,PIK3R1,PIK3R3,RELA,RUNX1,SOCS3
ERK/MAPK Signaling	2.31	0.0928	-0.728	ATF2,CREB1,CREBBP,CRKL,DUSP1,ELF3,FOS,ITGA2,MYC,PAK1,PIK3CB,PIK3R1,PIK3R3,PPARG,PPP2R5A,RAP2A,SOS1,SOS2
NF-κB Signaling	2.29	0.0944	-0.243	BMPR2,BTRC,CASP8,CREBBP,MALT1,MAP2K6,MAP3K3,PDGFRA,PIK3CB,PIK3R1,PIK3R3,RAP2A,RELA,TGFBR2,TNFAIP3,TNFRSF11B,TRAF5
Cardiac Hypertrophy Signaling	2.28	0.0871	-1.414	ADCY6,ATF2,CREB1,CREBBP,MAP2K6,MAP3K3,MAP3K9,MEF2C,PIK3CB,PIK3R1,PIK3R3,PLCE1,RAP2A,RHOB,RHOBTB2,RHOT1,RND1,ROCK2,SOS1,TGFB3,TGFBR2
3-phosphoinositide Biosynthesis	2.27	0.0964	-3	CDC25C,DUSP1,MTMR4,OCRL,PAWR,PDXP,PIK3CB,PIK3R1,PIK3R3,PIP5K1A,PPM1K,PPP1R8,PPP2R5A,PRUNE1,PXYLP1,SOCS3
IL-17A Signaling in Fibroblasts	2.26	0.171	#NUM!	CEBPB,FOS,IL17RA,NFKBIZ,RELA,TRAF3IP2
FAT10 Cancer Signaling Pathway	2.26	0.152	0.378	BMPR2,PCNA,RELA,TGFB3,TGFBR2,TNFRSF11B,TP53
LPS-stimulated MAPK Signaling	2.25	0.12	-1.897	ATF2,CREB1,FOS,MAP2K6,PAK1,PIK3CB,PIK3R1,PIK3R3,RAP2A,RELA
AMPK Signaling	2.22	0.0892	1	ACACB,ATF2,CAMKK2,CDKN1A,CREB1,CREBBP,DPF1,PFKFB4,PIK3CB,PIK3R1,PIK3R3,PPM1B,PPM1K,PPP2R5A,PRKAB1,RPTOR,SIRT1,SLC2A1,SMARCD2
Signaling by Rho Family GTPases	2.22	0.0861	-0.688	ARHGEF17,BAIAP2,CDC42EP4,CIT,FOS,ITGA2,LIMK2,MAP3K9,NOX1,PAK1,PIK3CB,PIK3R1,PIK3R3,PIP5K1A,PLD1,RELA,RHOB,RHOBTB2,RHOT1,RND1,ROCK2
Insulin Receptor Signaling	2.19	0.1	0	CBL,CRKL,GRB10,OCRL,PIK3CB,PIK3R1,PIK3R3,RAP2A,RPTOR,SGK1,SOCS3,SOS1,SOS2,SYNJ2
Integrin Signaling	2.18	0.0884	-0.775	ACTN4,CRKL,GRB7,ITGA2,ITGA6,NEDD9,PAK1,PIK3CB,PIK3R1,PIK3R3,RAP2A,RHOB,RHOBTB2,RHOT1,RND1,SOS1,SOS2,VCL,ZYX
IL-4 Signaling	2.14	0.116	#NUM!	IL4R,NFATC2,OCRL,PIK3CB,PIK3R1,PIK3R3,RAP2A,SOS1,SOS2,SYNJ2
Endometrial Cancer Signaling	2.11	0.131	-0.378	MYC,PIK3CB,PIK3R1,PIK3R3,RAP2A,SOS1,SOS2,TP53
GNRH Signaling	2.1	0.0925	-2.5	ADCY6,ATF2,CREB1,CREBBP,EGR1,FOS,HBEGF,ITPR1,MAP2K6,MAP3K3,MAP3K9,PAK1,RAP2A,RELA,SOS1,SOS2
Aldosterone Signaling in Epithelial Cells	2.08	0.0943	-0.333	DNAJB1,DNAJB4,DNAJC11,DUSP1,HSPA1A/HSPA1B,HSPA4L,ITPR1,PIK3CB,PIK3R1,PIK3R3,PIP5K1A,PLCE1,SGK1,SOS1,SOS2
Apelin Endothelial Signaling Pathway	2.06	0.103	0	ADCY6,ANGPT1,ARNT,FOS,MEF2C,PIK3CB,PIK3R1,PIK3R3,PRKAB1,RAP2A,RELA,SP1
Regulation of IL-2 Expression in Activated and Anergic T Lymphocytes	2.04	0.112	#NUM!	FOS,MALT1,NFATC2,RAP2A,RELA,SOS1,SOS2,TGFB3,TGFBR2,TOB1
NRF2-mediated Oxidative Stress Response	2.04	0.089	0	ABCC4,CREBBP,DNAJB1,DNAJB4,DNAJC11,EIF2AK3,ENC1,FOS,GCLC,JUNB,MAFF,MAP2K6,PIK3CB,PIK3R1,PIK3R3,RAP2A,TXNRD1
SAPK/JNK Signaling	2.03	0.107	-2.111	ATF2,CRKL,MAP3K3,MAP3K9,PIK3CB,PIK3R1,PIK3R3,RAP2A,SOS1,SOS2,TP53
Angiopoietin Signaling	2.03	0.118	0	ANGPT1,GRB7,PAK1,PIK3CB,PIK3R1,PIK3R3,RAP2A,RELA,SOS1
PPAR Signaling	2	0.106	0.905	CREBBP,FOS,NR0B2,PDGFA,PDGFRA,PPARG,RAP2A,RELA,SOS1,SOS2,TNFRSF11B
Thrombopoietin Signaling	1.99	0.125	-0.707	FOS,GAB2,MYC,PIK3CB,PIK3R1,PIK3R3,RAP2A,SOS1
GDNF Family Ligand-Receptor Interactions	1.99	0.117	-1.414	CREB1,FOS,ITPR1,PIK3CB,PIK3R1,PIK3R3,RAP2A,SOS1,SOS2
IGF-1 Signaling	1.97	0.105	0	CCN1,FOS,GRB10,PIK3CB,PIK3R1,PIK3R3,RAP2A,SOCS3,SOCS5,SOS1,SOS2
DNA damage-induced 14-3-3σ Signaling	1.97	0.211	#NUM!	CCNB1,CCNE2,CDK2,TP53
Acute Phase Response Signaling	1.96	0.0894	0	C4BPB,CEBPB,FOS,MAP2K6,MBL2,NOLC1,PIK3CB,PIK3R1,PIK3R3,RAP2A,RELA,SOCS3,SOCS5,SOS1,SOS2,TNFRSF11B
Adipogenesis pathway	1.96	0.097	#NUM!	ARNTL,BMPR2,CEBPA,CEBPB,EGR2,KLF5,LPIN1,MNAT1,PPARG,RB1,SIRT1,SOX9,TP53
Pyridoxal 5'-phosphate Salvage Pathway	1.95	0.123	-1.414	CDK2,CDK8,LIMK2,MAP2K6,MAP3K9,PAK1,SGK1,TTK
STAT3 Pathway	1.94	0.0963	0.632	BMPR2,CDKN1A,IL12RB2,IL17RA,IL4R,MAP3K9,MYC,PDGFRA,RAP2A,SOCS3,SOCS5,TGFBR2,VEGFA
IL-7 Signaling Pathway	1.92	0.114	-0.333	CDK2,MCL1,MYC,PIK3CB,PIK3R1,PIK3R3,SLC2A1,SOS1,SOS2
CD40 Signaling	1.91	0.121	-1.414	FOS,MAP2K6,PIK3CB,PIK3R1,PIK3R3,RELA,TNFAIP3,TRAF5
ErbB2-ErbB3 Signaling	1.91	0.121	-0.707	MYC,PIK3CB,PIK3R1,PIK3R3,RAP2A,SOS1,SOS2,SP1
Factors Promoting Cardiogenesis in Vertebrates	1.91	0.108	#NUM!	ATF2,BMPR2,CCNE2,CDK2,DKK1,LRP5,MEF2C,TCF7L2,TGFB3,TGFBR2
IL-3 Signaling	1.89	0.113	-1.667	CRKL,FOS,GAB2,PAK1,PIK3CB,PIK3R1,PIK3R3,RAP2A,SOS1
Adrenomedullin signaling pathway	1.89	0.0859	-1	ADCY6,ARNT,CEBPB,FOS,GAD1,ITPR1,KCNN4,MAP2K6,PIK3CB,PIK3R1,PIK3R3,PLCE1,PPARG,RAP2A,RELA,SOS1,SOS2
Lymphotoxin β Receptor Signaling	1.88	0.13	-1.342	APAF1,CREBBP,PIK3CB,PIK3R1,PIK3R3,RELA,TRAF5
Granzyme A Signaling	1.88	0.2	#NUM!	CREBBP,H1-2,H1-4,H1-5
Synaptogenesis Signaling Pathway	1.86	0.0767	-1.46	ADCY6,ATF2,CREB1,CREBBP,CRKL,EFNA3,EFNA4,EPHA2,EPHB3,EPHB4,GRIN2B,ITPR1,KALRN,PAK1,PIK3CB,PIK3R1,PIK3R3,RAB5B,RAP2A,SGTA,SOS1,SOS2,STXBP1,SYT8
Melanocyte Development and Pigmentation Signaling	1.85	0.105	-1.265	ADCY6,ATF2,CREB1,CREBBP,PIK3CB,PIK3R1,PIK3R3,RAP2A,SOS1,SOS2
ErbB Signaling	1.85	0.105	-1.897	FOS,HBEGF,MAP2K6,PAK1,PIK3CB,PIK3R1,PIK3R3,RAP2A,SOS1,SOS2
Paxillin Signaling	1.83	0.1	0	ACTN4,ITGA2,ITGA6,PAK1,PIK3CB,PIK3R1,PIK3R3,RAP2A,SOS1,SOS2,VCL
BAG2 Signaling Pathway	1.83	0.14	-1.633	CDKN1A,HSPA1A/HSPA1B,MYC,RELA,SP1,TP53
Neuregulin Signaling	1.82	0.104	-0.707	CRKL,GRB7,HBEGF,ITGA2,MYC,PIK3R1,PIK3R3,RAP2A,SOS1,SOS2
FAK Signaling	1.82	0.104	#NUM!	HMMR,ITGA2,PAK1,PIK3CB,PIK3R1,PIK3R3,RAP2A,SOS1,SOS2,VCL
Type I Diabetes Mellitus Signaling	1.8	0.0991	1.667	APAF1,CASP8,GAD1,IFNGR1,MAP2K6,NOS2,PIAS1,RELA,SOCS3,SOCS5,TNFRSF11B
EGF Signaling	1.8	0.125	-0.378	FOS,ITPR1,PIK3CB,PIK3R1,PIK3R3,SOS1,SOS2
Salvage Pathways of Pyrimidine Ribonucleotides	1.79	0.103	-1.265	CDK2,CDK8,LIMK2,MAP2K6,MAP3K9,PAK1,PCK1,SGK1,TTK,UCKL1
Systemic Lupus Erythematosus In T Cell Signaling Pathway	1.78	0.0746	0.6	ATF2,CASP8,CBL,CREB1,CREBBP,FOS,ICOSLG/LOC102723996,ITPR1,MAP2K6,NFATC2,NOS2,PIK3CB,PIK3R1,PIK3R3,PPP2R5A,RAP2A,RHOB,RHOBTB2,RHOT1,RND1,ROCK2,RPTOR,SOS1,SOS2,SP1
Th1 and Th2 Activation Pathway	1.76	0.0867	#NUM!	BMPR2,DLL1,DLL4,ICOSLG/LOC102723996,IFNGR1,IL12RB2,IL4R,JAG1,MAP2K6,NFATC2,PIK3CB,PIK3R1,PIK3R3,SOCS3,TGFBR2
Amyotrophic Lateral Sclerosis Signaling	1.76	0.102	-1.265	APAF1,GRIN2B,PAK1,PGF,PIK3CB,PIK3R1,PIK3R3,RAB5B,TP53,VEGFA
UVA-Induced MAPK Signaling	1.76	0.102	-1.342	FOS,PARP2,PIK3CB,PIK3R1,PIK3R3,PLCE1,RAP2A,SMPD4,TNKS,TP53
Production of Nitric Oxide and Reactive Oxygen Species in Macrophages	1.76	0.0847	0	CREBBP,FOS,IFNGR1,MAP3K3,MAP3K9,NOS2,PIK3CB,PIK3R1,PIK3R3,PPP2R5A,RELA,RHOB,RHOBTB2,RHOT1,RND1,TNFRSF11B
P2Y Purigenic Receptor Signaling Pathway	1.74	0.0938	-1.155	ADCY6,ATF2,CREB1,CREBBP,FOS,MYC,PIK3CB,PIK3R1,PIK3R3,PLCE1,RAP2A,RELA
PPARα/RXRα Activation	1.74	0.0842	0	ADCY6,BMPR2,CREBBP,MAP2K6,MEF2C,NCOA3,NR0B2,PLCE1,PRKAB1,RAP2A,RELA,SOS1,SOS2,TGFB3,TGFBR2,TGS1
Role of IL-17F in Allergic Inflammatory Airway Diseases	1.74	0.133	-0.447	ATF2,CREB1,CREBBP,IL17RA,RELA,TRAF3IP2
iNOS Signaling	1.74	0.133	1.633	CREBBP,FOS,IFNGR1,IRAK2,NOS2,RELA
Apelin Pancreas Signaling Pathway	1.74	0.133	0	EIF2AK3,PIK3CB,PIK3R1,PIK3R3,PRKAB1,RELA
HER-2 Signaling in Breast Cancer	1.73	0.106	#NUM!	CCNE2,CDKN1A,PIK3CB,PIK3R1,PIK3R3,RAP2A,SOS1,SOS2,TP53
VEGF Family Ligand-Receptor Interactions	1.73	0.106	-1.667	FOS,PGF,PIK3CB,PIK3R1,PIK3R3,RAP2A,SOS1,SOS2,VEGFA
IL-9 Signaling	1.68	0.147	0.447	PIK3CB,PIK3R1,PIK3R3,RELA,SOCS3
Hypoxia Signaling in the Cardiovascular System	1.64	0.108	-1.342	ARNT,ATF2,CREB1,CREBBP,TP53,UBE2C,UBE2H,VEGFA
IL-12 Signaling and Production in Macrophages	1.63	0.0902	#NUM!	CEBPB,FOS,IFNGR1,IL12RB2,NOS2,PIK3CB,PIK3R1,PIK3R3,PPARG,REL,RELA,TGFB3
p38 MAPK Signaling	1.62	0.0932	1.265	ATF2,CREB1,CREBBP,DUSP1,IRAK2,MAP2K6,MEF2C,MYC,TGFB3,TGFBR2,TP53
Axonal Guidance Signaling	1.61	0.0678	#NUM!	ADAMTS9,BAIAP2,CRKL,EFNA3,EFNA4,EPHA2,EPHB3,EPHB4,ITGA2,KALRN,L1CAM,LIMK2,NFATC2,PAK1,PDGFA,PGF,PIK3CB,PIK3R1,PIK3R3,PLCE1,PLXNA1,PLXNB1,PTCH1,RAP2A,RND1,ROCK2,SEMA3F,SEMA7A,SOS1,SOS2,SRGAP1,SRGAP2,VEGFA
Ceramide Signaling	1.61	0.101	0	FOS,PIK3CB,PIK3R1,PIK3R3,PPP2R5A,RAP2A,RELA,SMPD4,TNFRSF11B
Relaxin Signaling	1.59	0.0867	-1	ADCY6,CREB1,FOS,GAD1,GDPD1,NOS2,PDE3A,PDE7A,PIK3CB,PIK3R1,PIK3R3,RELA,VEGFA
IL-2 Signaling	1.58	0.113	-1.134	FOS,PIK3CB,PIK3R1,PIK3R3,RAP2A,SOS1,SOS2
CXCR4 Signaling	1.55	0.0833	-0.905	ADCY6,EGR1,FOS,ITPR1,PAK1,PIK3CB,PIK3R1,PIK3R3,RAP2A,RHOB,RHOBTB2,RHOT1,RND1,ROCK2
Estrogen Receptor Signaling	1.54	0.0876	#NUM!	CDK8,CREBBP,MED12L,MNAT1,NCOA3,NR0B2,PCK1,RAP2A,SOS1,SOS2,TAF5,TAF7
TNFR1 Signaling	1.53	0.12	-0.447	APAF1,CASP8,FOS,PAK1,RELA,TNFAIP3
Th2 Pathway	1.52	0.087	-0.302	BMPR2,DLL1,ICOSLG/LOC102723996,IL12RB2,IL4R,JAG1,NFATC2,PIK3CB,PIK3R1,PIK3R3,SOCS3,TGFBR2
Th1 Pathway	1.51	0.0894	0	DLL1,DLL4,ICOSLG/LOC102723996,IFNGR1,IL12RB2,MAP2K6,NFATC2,PIK3CB,PIK3R1,PIK3R3,SOCS3
Actin Cytoskeleton Signaling	1.49	0.0773	0	ACTN4,BAIAP2,CRKL,F2R,ITGA2,LIMK2,PAK1,PDGFA,PIK3CB,PIK3R1,PIK3R3,PIP5K1A,RAP2A,ROCK2,SOS1,SOS2,VCL
3-phosphoinositide Degradation	1.49	0.0839	-2.496	CDC25C,DUSP1,MTMR4,OCRL,PAWR,PDXP,PPM1K,PPP1R8,PPP2R5A,PRUNE1,PXYLP1,SOCS3,SYNJ2
Huntington's Disease Signaling	1.47	0.0756	0	APAF1,ATF2,CASP8,CREB1,CREBBP,DNAJB1,GRIN2B,HSPA1A/HSPA1B,ITPR1,PIK3CB,PIK3R1,PIK3R3,RCOR1,SGK1,SOS1,SOS2,SP1,TP53
D-myo-inositol-5-phosphate Metabolism	1.47	0.0833	-3.051	CDC25C,DUSP1,MTMR4,OCRL,PAWR,PDXP,PLCE1,PPM1K,PPP1R8,PPP2R5A,PRUNE1,PXYLP1,SOCS3
D-myo-inositol (1,4,5,6)-Tetrakisphosphate Biosynthesis	1.46	0.0851	-2.887	CDC25C,DUSP1,MTMR4,OCRL,PAWR,PDXP,PPM1K,PPP1R8,PPP2R5A,PRUNE1,PXYLP1,SOCS3
D-myo-inositol (3,4,5,6)-tetrakisphosphate Biosynthesis	1.46	0.0851	-2.887	CDC25C,DUSP1,MTMR4,OCRL,PAWR,PDXP,PPM1K,PPP1R8,PPP2R5A,PRUNE1,PXYLP1,SOCS3
Mitotic Roles of Polo-Like Kinase	1.45	0.106	-1.342	CCNB1,CDC25C,ESPL1,KIF11,KIF23,PPP2R5A,PRC1
Phospholipase C Signaling	1.44	0.0739	-1.069	ADCY6,ARHGEF17,ATF2,CREB1,CREBBP,ITGA2,ITPR1,MEF2C,NFATC2,PLCE1,PLD1,RAP2A,RELA,RHOB,RHOBTB2,RHOT1,RND1,SOS1,SOS2
TGF-β Signaling	1.43	0.0938	0	BMPR2,CREBBP,FOS,MAP2K6,RAP2A,SOS1,SOS2,TGFB3,TGFBR2
Protein Kinase A Signaling	1.41	0.0677	-0.853	ADCY6,AKAP1,AKAP9,ATF2,CDC25C,CREB1,CREBBP,DUSP1,DUSP18,GDPD1,H1-2,H1-4,H1-5,ITPR1,NFATC2,PDE3A,PDE7A,PLCE1,PTCH1,PTPN21,PTPRR,RELA,ROCK2,TCF7L2,TGFB3,TGFBR2,UBASH3B
Thrombin Signaling	1.4	0.0766	-0.535	ADCY6,CREB1,F2R,ITPR1,PIK3CB,PIK3R1,PIK3R3,PLCE1,RAP2A,RELA,RHOB,RHOBTB2,RHOT1,RND1,ROCK2,SOS1
Corticotropin Releasing Hormone Signaling	1.38	0.0828	-0.333	ADCY6,ATF2,CREB1,CREBBP,FOS,GAD1,ITPR1,MEF2C,NOS2,NR4A1,PTCH1,VEGFA
Regulation of the Epithelial-Mesenchymal Transition Pathway	1.38	0.0773	#NUM!	BCL9,EGR1,ID2,JAG1,MAP2K6,PIK3CB,PIK3R1,PIK3R3,RAP2A,RELA,SOS1,SOS2,TCF7L2,TGFB3,TGFBR2
Triacylglycerol Biosynthesis	1.37	0.122	-1.342	AGPAT4,DGAT2,ELOVL6,GPAM,LPIN1
D-myo-inositol (1,4,5)-trisphosphate Degradation	1.36	0.176	#NUM!	IMPA1,OCRL,SYNJ2
p70S6K Signaling	1.36	0.0846	-0.302	F2R,IL4R,PIK3CB,PIK3R1,PIK3R3,PLCE1,PLD1,PPP2R5A,RAP2A,SOS1,SOS2
tRNA Splicing	1.33	0.119	0.447	GDPD1,PDE3A,PDE7A,TSEN15,TSEN2
Apelin Cardiomyocyte Signaling Pathway	1.33	0.09	0	ARNT,ITPR1,PIK3CB,PIK3R1,PIK3R3,PLCE1,SLC9A2,SLC9A6,SLC9A8
Sulfite Oxidation IV	1.33	1	#NUM!	SUOX
Unfolded protein response	1.32	0.107	#NUM!	CEBPA,CEBPB,EIF2AK3,HSPA1A/HSPA1B,INSIG1,PPARG
Endocannabinoid Developing Neuron Pathway	1.32	0.0862	-0.632	ADCY6,ATF2,CREB1,CREBBP,MAP2K6,PIK3CB,PIK3R1,PIK3R3,RAP2A,RPTOR
GM-CSF Signaling	1.3	0.0986	-0.378	PIK3CB,PIK3R1,PIK3R3,RAP2A,RUNX1,SOS1,SOS2
Neuropathic Pain Signaling In Dorsal Horn Neurons	1.29	0.0882	-0.333	CREB1,FOS,GRIN2B,ITPR1,KCNN4,PIK3CB,PIK3R1,PIK3R3,PLCE1
Growth Hormone Signaling	1.28	0.0972	-0.378	CEBPA,FOS,PIK3CB,PIK3R1,PIK3R3,SOCS3,SOCS5
Cancer Drug Resistance By Drug Efflux	1.26	0.103	#NUM!	ABCG2,PIK3CB,PIK3R1,PIK3R3,RAP2A,TP53
Role of NANOG in Mammalian Embryonic Stem Cell Pluripotency	1.24	0.0833	-1.414	BMPR2,CDX2,LIF,PIK3CB,PIK3R1,PIK3R3,RAP2A,SOS1,SOS2,TP53
Iron homeostasis signaling pathway	1.22	0.0803	#NUM!	ARNT,ATP6V0D2,BMPR2,BTRC,EPAS1,GDF15,PDGFA,PDGFRA,SLC25A37,SLC46A1,STEAP3
Endothelin-1 Signaling	1.22	0.0749	1.069	ADCY6,CASP8,FOS,ITPR1,MYC,NOS2,PIK3CB,PIK3R1,PIK3R3,PLB1,PLCE1,PLD1,RAP2A,SOS1
Leptin Signaling in Obesity	1.2	0.0933	0.447	ADCY6,PDE3A,PIK3CB,PIK3R1,PIK3R3,PLCE1,SOCS3
Cardiomyocyte Differentiation via BMP Receptors	1.18	0.15	#NUM!	ATF2,BMPR2,MEF2C
RhoA Signaling	1.18	0.0813	0	ARHGAP1,BAIAP2,CDC42EP4,CIT,LIMK2,PIP5K1A,PLD1,PLXNA1,ROCK2,SEMA3F
PKCθ Signaling in T Lymphocytes	1.18	0.0769	-1.155	FOS,MALT1,MAP3K3,MAP3K9,NFATC2,PIK3CB,PIK3R1,PIK3R3,RAP2A,RELA,SOS1,SOS2
Macropinocytosis Signaling	1.15	0.0909	-1.342	ACTN4,PAK1,PDGFA,PIK3CB,PIK3R1,PIK3R3,RAP2A
Gαq Signaling	1.15	0.0759	0	ITPR1,NFATC2,PIK3CB,PIK3R1,PIK3R3,PLD1,RELA,RHOB,RHOBTB2,RHOT1,RND1,ROCK2
Wnt/Ca+ pathway	1.15	0.0968	-0.816	ATF2,CREB1,CREBBP,NFATC2,PLCE1,RELA
T Cell Exhaustion Signaling Pathway	1.13	0.0739	-0.302	BMPR2,FOS,IL12RB2,NFATC2,PIK3CB,PIK3R1,PIK3R3,PPP2R5A,PRDM1,RAP2A,STAT2,TGFBR2,VEGFA
Phagosome Formation	1.13	0.0794	#NUM!	ITGA2,MBL2,PIK3CB,PIK3R1,PIK3R3,PLCE1,RHOB,RHOBTB2,RHOT1,RND1
mTOR Signaling	1.12	0.0711	-0.632	EIF3B,PGF,PIK3CB,PIK3R1,PIK3R3,PLD1,PPP2R5A,PRKAB1,RAP2A,RHOB,RHOBTB2,RHOT1,RND1,RPTOR,VEGFA
Regulation of Actin-based Motility by Rho	1.12	0.0851	-0.816	BAIAP2,ITGA2,PAK1,PIP5K1A,RHOB,RHOBTB2,RHOT1,RND1
Type II Diabetes Mellitus Signaling	1.12	0.0769	0	CEBPB,PIK3CB,PIK3R1,PIK3R3,PPARG,PRKAB1,RELA,SMPD4,SOCS3,SOCS5,TNFRSF11B
RAR Activation	1.12	0.0722	#NUM!	ADCY6,CREBBP,DPF1,DUSP1,FOS,MNAT1,PIK3CB,PIK3R1,PIK3R3,REL,RELA,SMARCD2,TGFB3,VEGFA
Dolichyl-diphosphooligosaccharide Biosynthesis	1.11	0.2	#NUM!	ALG1,DPM3
Reelin Signaling in Neurons	1.1	0.0886	#NUM!	CRKL,ITGA2,ITGA6,MAP3K9,PIK3CB,PIK3R1,PIK3R3
iCOS-iCOSL Signaling in T Helper Cells	1.08	0.0804	-0.378	GAB2,ICOSLG/LOC102723996,ITPR1,NFATC2,PIK3CB,PIK3R1,PIK3R3,PLEKHA2,RELA
Polyamine Regulation in Colon Cancer	1.08	0.136	#NUM!	MXD1,MYC,PPARG
Role of PI3K/AKT Signaling in the Pathogenesis of Influenza	1.07	0.0923	0	CRKL,PIK3CB,PIK3R1,PIK3R3,PLAC8,RELA
IL-17A Signaling in Airway Cells	1.07	0.0923	0	IL17RA,PIK3CB,PIK3R1,PIK3R3,RELA,TRAF3IP2
Bladder Cancer Signaling	1.06	0.0825	#NUM!	CDKN1A,E2F1,MYC,PGF,RAP2A,RB1,TP53,VEGFA
Interferon Signaling	1.05	0.111	0	IFNGR1,PIAS1,RELA,STAT2
Xenobiotic Metabolism Signaling	1.05	0.066	#NUM!	ARNT,CHST3,CREBBP,CYP1A1,CYP1B1,EIF2AK3,GCLC,HS3ST1,MAP2K6,MAP3K3,MAP3K9,NDST1,NOS2,PIK3CB,PIK3R1,PIK3R3,PPP2R5A,RAP2A,RELA
Regulation of Cellular Mechanics by Calpain Protease	1.04	0.0909	-1	ACTN4,CDK2,ITGA2,RAP2A,RB1,VCL
Tec Kinase Signaling	1.04	0.0727	-1.265	FOS,ITGA2,PAK1,PIK3CB,PIK3R1,PIK3R3,RELA,RHOB,RHOBTB2,RHOT1,RND1,STAT2
Thyroid Cancer Signaling	1.04	0.098	#NUM!	MYC,PPARG,RAP2A,TCF7L2,TP53
Superpathway of D-myo-inositol (1,4,5)-trisphosphate Metabolism	1.04	0.13	#NUM!	IMPA1,OCRL,SYNJ2
All-trans-decaprenyl Diphosphate Biosynthesis	1.04	0.5	#NUM!	PDSS1
Spermidine Biosynthesis I	1.04	0.5	#NUM!	SRM
GDP-L-fucose Biosynthesis I (from GDP-D-mannose)	1.04	0.5	#NUM!	TSTA3
Glutamate Dependent Acid Resistance	1.04	0.5	#NUM!	GAD1
γ-glutamyl Cycle	1.03	0.182	#NUM!	GCLC,OPLAH
NF-κB Activation by Viruses	1.01	0.0843	0.378	ITGA2,ITGA6,PIK3CB,PIK3R1,PIK3R3,RAP2A,RELA
Role of Osteoblasts, Osteoclasts and Chondrocytes in Rheumatoid Arthritis	0.991	0.0679	#NUM!	BMPR2,CBL,DKK1,FOS,ITGA2,LRP5,MAP2K6,NFATC2,PIK3CB,PIK3R1,PIK3R3,RELA,TCF7L2,TNFRSF11B,TRAF5
Role of JAK1, JAK2 and TYK2 in Interferon Signaling	0.991	0.125	#NUM!	IFNGR1,RELA,STAT2
Notch Signaling	0.987	0.105	#NUM!	DLL1,DLL4,HES1,JAG1
UVB-Induced MAPK Signaling	0.983	0.0943	-0.447	FOS,PIK3CB,PIK3R1,PIK3R3,TP53
Fc Epsilon RI Signaling	0.975	0.0763	-1	MAP2K6,OCRL,PIK3CB,PIK3R1,PIK3R3,RAP2A,SOS1,SOS2,SYNJ2
TR/RXR Activation	0.975	0.0824	#NUM!	NCOA3,PCK1,PIK3CB,PIK3R1,PIK3R3,SLC2A1,THRA
BMP signaling pathway	0.975	0.0824	-0.378	ATF2,BMPR2,CREB1,CREBBP,RAP2A,RELA,SOS1
IL-10 Signaling	0.971	0.087	#NUM!	FOS,IL4R,MAP2K6,RELA,SOCS3,SP1
Assembly of RNA Polymerase I Complex	0.971	0.167	#NUM!	POLR1A,POLR1C
ErbB4 Signaling	0.971	0.087	-0.816	PIK3CB,PIK3R1,PIK3R3,RAP2A,SOS1,SOS2
BER pathway	0.971	0.167	#NUM!	PCNA,POLE
Docosahexaenoic Acid (DHA) Signaling	0.959	0.103	#NUM!	APAF1,PIK3CB,PIK3R1,PIK3R3
April Mediated Signaling	0.959	0.103	-1	FOS,NFATC2,RELA,TRAF5
IL-17A Signaling in Gastric Cells	0.951	0.12	#NUM!	FOS,IL17RA,RELA
Role of JAK1 and JAK3 in γc Cytokine Signaling	0.951	0.0857	#NUM!	IL4R,PIK3CB,PIK3R1,PIK3R3,RAP2A,SOCS3
Natural Killer Cell Signaling	0.943	0.075	#NUM!	OCRL,PAK1,PIK3CB,PIK3R1,PIK3R3,RAP2A,SOS1,SOS2,SYNJ2
CD28 Signaling in T Helper Cells	0.924	0.0744	-0.333	FOS,ITPR1,MALT1,NFATC2,PAK1,PIK3CB,PIK3R1,PIK3R3,RELA
Cardiac Hypertrophy Signaling (Enhanced)	0.924	0.0595	0	ADCY6,ATF2,BMPR2,GDPD1,IL12RB2,IL17RA,IL4R,ITGA2,ITPR1,LIF,MAP2K6,MAP3K3,MAP3K9,MEF2C,MYC,NFATC2,PDE3A,PDE7A,PIK3CB,PIK3R1,PIK3R3,PLCE1,RAP2A,RELA,ROCK2,TGFB3,TGFBR2,TNFRSF11B,TNFSF9
Neuroinflammation Signaling Pathway	0.914	0.0631	1.147	ATF2,BMPR2,CASP8,CREB1,CREBBP,FOS,GAD1,GRIN2B,IFNGR1,IRAK2,NFATC2,NOS2,NOX1,PIK3CB,PIK3R1,PIK3R3,RELA,TGFB3,TGFBR2
Ephrin B Signaling	0.907	0.0833	-0.447	CBL,EPHB3,EPHB4,KALRN,PAK1,ROCK2
Chondroitin Sulfate Biosynthesis	0.907	0.0893	1.342	CHST3,CSGALNACT1,HS3ST1,NDST1,XYLT2
Ovarian Cancer Signaling	0.9	0.0714	-1.134	E2F1,PGF,PIK3CB,PIK3R1,PIK3R3,RAP2A,RB1,TCF7L2,TP53,VEGFA
B Cell Activating Factor Signaling	0.896	0.0976	#NUM!	FOS,NFATC2,RELA,TRAF5
T Helper Cell Differentiation	0.886	0.0822	#NUM!	ICOSLG/LOC102723996,IFNGR1,IL12RB2,IL4R,TGFBR2,TNFRSF11B
Antioxidant Action of Vitamin C	0.876	0.0748	-1	PLB1,PLCE1,PLD1,RELA,SLC2A1,SLC2A5,SLC2A8,TXNRD1
PD-1, PD-L1 cancer immunotherapy pathway	0.876	0.0748	1.134	CBLB,CDK2,IFNGR1,PIK3CB,PIK3R1,PIK3R3,TGFB3,TNFRSF11B
MIF Regulation of Innate Immunity	0.87	0.0952	0	FOS,NOS2,RELA,TP53
Methylglyoxal Degradation I	0.87	0.333	#NUM!	HAGH
5-aminoimidazole Ribonucleotide Biosynthesis I	0.87	0.333	#NUM!	PFAS
Glutathione Biosynthesis	0.87	0.333	#NUM!	GCLC
Biotin-carboxyl Carrier Protein Assembly	0.87	0.333	#NUM!	ACACB
eNOS Signaling	0.866	0.0688	-0.707	ADCY6,CASP8,HSPA1A/HSPA1B,ITPR1,PGF,PIK3CB,PIK3R1,PIK3R3,PRKAB1,SLC7A1,VEGFA
CDK5 Signaling	0.86	0.0741	-1.633	ADCY6,CABLES1,EGR1,FOSB,ITGA2,ITGA6,PPP2R5A,RAP2A
Role of NFAT in Cardiac Hypertrophy	0.854	0.0651	-0.577	ADCY6,ITPR1,LIF,MAP2K6,MEF2C,PIK3CB,PIK3R1,PIK3R3,PLCE1,RAP2A,SOS1,SOS2,TGFB3,TGFBR2
RhoGDI Signaling	0.839	0.0667	0.632	ARHGAP1,ARHGEF17,CREBBP,ITGA2,LIMK2,PAK1,PIP5K1A,RHOB,RHOBTB2,RHOT1,RND1,ROCK2
Dermatan Sulfate Biosynthesis	0.839	0.0847	1.342	CHST3,CSGALNACT1,HS3ST1,NDST1,XYLT2
Dopamine-DARPP32 Feedback in cAMP Signaling	0.827	0.0675	-0.333	ADCY6,ATF2,CAMKK2,CREB1,CREBBP,DRD2,GRIN2B,ITPR1,PAWR,PLCE1,PPP2R5A
Role of NFAT in Regulation of the Immune Response	0.815	0.0659	-0.905	ATF2,FOS,ITPR1,MEF2C,NFATC2,PIK3CB,PIK3R1,PIK3R3,RAP2A,RELA,SOS1,SOS2
Fcγ Receptor-mediated Phagocytosis in Macrophages and Monocytes	0.807	0.0745	-0.378	CBL,GAB2,PAK1,PIK3R1,PIK3R3,PIP5K1A,PLD1
Telomere Extension by Telomerase	0.807	0.133	#NUM!	PINX1,TNKS
Induction of Apoptosis by HIV1	0.796	0.082	1.342	APAF1,CASP8,RELA,TNFRSF11B,TP53
CNTF Signaling	0.796	0.082	-0.447	PIK3CB,PIK3R1,PIK3R3,RAP2A,SOS1
Antiproliferative Role of Somatostatin Receptor 2	0.79	0.0769	-0.447	CDKN1A,GAD1,PIK3CB,PIK3R1,PIK3R3,RAP2A
TNFR2 Signaling	0.777	0.1	#NUM!	FOS,RELA,TNFAIP3
Hepatic Fibrosis / Hepatic Stellate Cell Activation	0.77	0.0645	#NUM!	BAMBI,COL12A1,IFNGR1,IL4R,PDGFA,PDGFRA,PGF,RELA,TGFB3,TGFBR2,TNFRSF11B,VEGFA
Sertoli Cell-Sertoli Cell Junction Signaling	0.77	0.0645	#NUM!	ACTN4,ATF2,CLDN4,EPB41,ITGA2,MAP3K3,MAP3K9,NOS2,RAP2A,TGFB3,TJAP1,VCL
Tight Junction Signaling	0.767	0.0655	#NUM!	CEBPA,CLDN4,CPSF4,EPB41,FOS,PPP2R5A,RELA,TGFB3,TGFBR2,TNFRSF11B,VCL
Granzyme B Signaling	0.762	0.125	#NUM!	APAF1,CASP8
Mismatch Repair in Eukaryotes	0.762	0.125	#NUM!	PCNA,SLC19A1
Chondroitin Sulfate Degradation (Metazoa)	0.762	0.125	#NUM!	CEMIP,CEMIP2
Vitamin-C Transport	0.762	0.125	#NUM!	SLC2A1,TXNRD1
CREB Signaling in Neurons	0.73	0.0625	-0.905	ADCY6,ATF2,CREB1,CREBBP,GRIN2B,ITPR1,PIK3CB,PIK3R1,PIK3R3,PLCE1,RAP2A,SOS1,SOS2
Epithelial Adherens Junction Signaling	0.728	0.0654	#NUM!	ACTN4,BAIAP2,BMPR2,DLL1,LMO7,RAP2A,TCF7L2,TGFBR2,VCL,ZYX
fMLP Signaling in Neutrophils	0.726	0.0684	0	ITPR1,NFATC2,NOX1,PIK3CB,PIK3R1,PIK3R3,RAP2A,RELA
Dermatan Sulfate Degradation (Metazoa)	0.721	0.118	#NUM!	CEMIP,CEMIP2
Chondroitin Sulfate Biosynthesis (Late Stages)	0.721	0.0833	2	CHST3,CSGALNACT1,HS3ST1,NDST1
4-1BB Signaling in T Lymphocytes	0.719	0.0938	#NUM!	ATF2,RELA,TNFSF9
Nitric Oxide Signaling in the Cardiovascular System	0.714	0.07	-0.816	ITPR1,PGF,PIK3CB,PIK3R1,PIK3R3,SLC7A1,VEGFA
Human Embryonic Stem Cell Pluripotency	0.712	0.0662	#NUM!	BMPR2,PDGFA,PDGFRA,PIK3CB,PIK3R1,PIK3R3,TCF7L2,TGFB3,TGFBR2
1D-myo-inositol Hexakisphosphate Biosynthesis II (Mammalian)	0.682	0.111	#NUM!	OCRL,SYNJ2
D-myo-inositol (1,3,4)-trisphosphate Biosynthesis	0.682	0.111	#NUM!	OCRL,SYNJ2
Inhibition of Angiogenesis by TSP1	0.668	0.0882	#NUM!	TGFBR2,TP53,VEGFA
Role of JAK2 in Hormone-like Cytokine Signaling	0.668	0.0882	#NUM!	SH2B3,SOCS3,SOCS5
Tetrahydrofolate Salvage from 5,10-methenyltetrahydrofolate	0.668	0.2	#NUM!	MTHFD1L
Myo-inositol Biosynthesis	0.668	0.2	#NUM!	IMPA1
Citrulline-Nitric Oxide Cycle	0.668	0.2	#NUM!	NOS2
Glutamate Degradation III (via 4-aminobutyrate)	0.668	0.2	#NUM!	GAD1
Folate Polyglutamylation	0.668	0.2	#NUM!	MTHFD1L
G-Protein Coupled Receptor Signaling	0.664	0.0588	#NUM!	ADCY6,ATF2,CREB1,CREBBP,DRD2,DUSP1,GDPD1,PDE3A,PDE7A,PIK3CB,PIK3R1,PIK3R3,RAP2A,RELA,SOS1,SOS2
UVC-Induced MAPK Signaling	0.658	0.0784	0	FOS,RAP2A,SMPD4,TP53
TWEAK Signaling	0.642	0.0857	#NUM!	APAF1,CASP8,RELA
Nucleotide Excision Repair Pathway	0.642	0.0857	#NUM!	MNAT1,RPA2,XPA
Leukocyte Extravasation Signaling	0.635	0.0603	0.333	ACTN4,ARHGAP1,CLDN4,CRKL,ITGA2,ITGA6,NOX1,PIK3CB,PIK3R1,PIK3R3,ROCK2,VCL
Gap Junction Signaling	0.635	0.0603	#NUM!	ADCY6,DRD2,GAD1,ITPR1,PIK3CB,PIK3R1,PIK3R3,PLCE1,RAP2A,SOS1,SOS2,SP1
CCR3 Signaling in Eosinophils	0.623	0.064	-1.342	ITPR1,LIMK2,PAK1,PIK3CB,PIK3R1,PIK3R3,RAP2A,ROCK2
CDP-diacylglycerol Biosynthesis I	0.614	0.1	#NUM!	AGPAT4,GPAM
Inflammasome pathway	0.614	0.1	#NUM!	CASP8,PANX1
Chondroitin and Dermatan Biosynthesis	0.599	0.167	#NUM!	CSGALNACT1
Zymosterol Biosynthesis	0.599	0.167	#NUM!	MSMO1
IL-15 Signaling	0.597	0.0694	#NUM!	PIK3CB,PIK3R1,PIK3R3,RAP2A,RELA
14-3-3-mediated Signaling	0.588	0.0625	-1.633	CBL,EDC3,FOS,PIK3CB,PIK3R1,PIK3R3,PLCE1,RAP2A
Th17 Activation Pathway	0.587	0.0659	0.447	IL12RB2,IRAK2,NFATC2,RELA,RUNX1,SOCS3
Maturity Onset Diabetes of Young (MODY) Signaling	0.583	0.0952	#NUM!	FOXA2,HNF1B
Gα12/13 Signaling	0.556	0.0611	0	F2R,MEF2C,PIK3CB,PIK3R1,PIK3R3,RAP2A,RELA,ROCK2
Phosphatidylglycerol Biosynthesis II (Non-plastidic)	0.554	0.0909	#NUM!	AGPAT4,GPAM
Thioredoxin Pathway	0.542	0.143	#NUM!	TXNRD1
Glycoaminoglycan-protein Linkage Region Biosynthesis	0.542	0.143	#NUM!	XYLT2
FcγRIIB Signaling in B Lymphocytes	0.539	0.0658	-0.447	PIK3CB,PIK3R1,PIK3R3,RAP2A,SOS1
Toll-like Receptor Signaling	0.539	0.0658	#NUM!	FOS,IRAK2,MAP2K6,RELA,TNFAIP3
Apelin Cardiac Fibroblast Signaling Pathway	0.529	0.087	#NUM!	PRKAB1,TGFB3
Gustation Pathway	0.527	0.0588	#NUM!	ADCY6,GDPD1,ITPR1,PANX1,PDE3A,PDE7A,TAS2R3,TAS2R4,TAS2R5
MSP-RON Signaling Pathway	0.519	0.0678	#NUM!	NOS2,PIK3CB,PIK3R1,PIK3R3
Clathrin-mediated Endocytosis Signaling	0.509	0.0567	#NUM!	CBL,F2R,MYO1E,PDGFA,PGF,PIK3CB,PIK3R1,PIK3R3,RAB5B,STAM,VEGFA
Role of Pattern Recognition Receptors in Recognition of Bacteria and Viruses	0.509	0.0581	0	CREB1,LIF,MBL2,PIK3CB,PIK3R1,PIK3R3,RELA,TGFB3,TNFSF9
Retinoic acid Mediated Apoptosis Signaling	0.503	0.0667	-1	APAF1,CASP8,PARP2,TNKS
Tumoricidal Function of Hepatic Natural Killer Cells	0.503	0.0833	#NUM!	APAF1,CASP8
Histidine Degradation III	0.493	0.125	#NUM!	MTHFD1L
Inositol Pyrophosphates Biosynthesis	0.493	0.125	#NUM!	IP6K2
Sphingomyelin Metabolism	0.493	0.125	#NUM!	SMPD4
Phospholipases	0.488	0.0656	1	LIPG,PLB1,PLCE1,PLD1
PCP pathway	0.488	0.0656	#NUM!	ATF2,JUNB,NDP,ROCK2
Apoptosis Signaling	0.488	0.0606	0.816	APAF1,CASP8,MCL1,RAP2A,RELA,TP53
Chemokine Signaling	0.487	0.0625	0.447	FOS,LIMK2,NOX1,RAP2A,ROCK2
Regulation of eIF4 and p70S6K Signaling	0.481	0.057	0	EIF3B,ITGA2,PIK3CB,PIK3R1,PIK3R3,PPP2R5A,RAP2A,SOS1,SOS2
Oncostatin M Signaling	0.48	0.0698	#NUM!	EPAS1,RAP2A,SOS1
Bupropion Degradation	0.479	0.08	#NUM!	CYP1A1,CYP1B1
D-myo-inositol (1,4,5)-Trisphosphate Biosynthesis	0.479	0.08	#NUM!	PIP5K1A,PLCE1
Role of RIG1-like Receptors in Antiviral Innate Immunity	0.462	0.0682	#NUM!	CASP8,CREBBP,RELA
Pyrimidine Ribonucleotides De Novo Biosynthesis	0.462	0.0682	#NUM!	CAD,PCK1,UMPS
Activation of IRF by Cytosolic Pattern Recognition Receptors	0.46	0.0635	0	ATF2,CREBBP,RELA,STAT2
NAD Salvage Pathway II	0.457	0.0769	#NUM!	NT5C2,PXYLP1
Folate Transformations I	0.452	0.111	#NUM!	MTHFD1L
Heparan Sulfate Biosynthesis	0.45	0.0602	0.447	CHST3,GLCE,HS3ST1,NDST1,XYLT2
Dendritic Cell Maturation	0.432	0.0543	-0.632	ATF2,CREB1,CREBBP,PIK3CB,PIK3R1,PIK3R3,PLCE1,RELA,STAT2,TNFRSF11B
Dermatan Sulfate Biosynthesis (Late Stages)	0.431	0.0652	#NUM!	CHST3,HS3ST1,NDST1
HIPPO signaling	0.427	0.0588	#NUM!	BTRC,PPP2R5A,STK3,TEAD4,WWC1
Opioid Signaling Pathway	0.398	0.052	0	ADCY6,ATF2,CREB1,CREBBP,FOS,FOSB,GRIN2B,ITPR1,MAP2K6,MYC,RAP2A,SOS1,SOS2
Virus Entry via Endocytic Pathways	0.396	0.0556	#NUM!	ITGA2,ITGA6,PIK3CB,PIK3R1,PIK3R3,RAP2A
Synaptic Long Term Potentiation	0.389	0.0543	-0.378	ATF2,CREB1,CREBBP,GRIN2B,ITPR1,PLCE1,RAP2A
Systemic Lupus Erythematosus Signaling	0.388	0.0519	#NUM!	CBL,FOS,NFATC2,PIK3CB,PIK3R1,PIK3R3,PIM2,RAP2A,SNRNP48,SNRPD1,SOS1,SOS2
Remodeling of Epithelial Adherens Junctions	0.385	0.058	#NUM!	ACTN4,RAB5B,VCL,ZYX
Purine Nucleotides De Novo Biosynthesis II	0.384	0.0909	#NUM!	PFAS
Acetone Degradation I (to Methylglyoxal)	0.38	0.0667	#NUM!	CYP1A1,CYP1B1
Sonic Hedgehog Signaling	0.38	0.0667	#NUM!	CCNB1,PTCH1
Assembly of RNA Polymerase II Complex	0.375	0.06	#NUM!	MNAT1,TAF5,TAF7
SPINK1 General Cancer Pathway	0.375	0.0571	-1	PIK3CB,PIK3R1,PIK3R3,RAP2A
IL-1 Signaling	0.367	0.0549	0	ADCY6,FOS,IRAK2,MAP2K6,RELA
Death Receptor Signaling	0.367	0.0549	-0.447	APAF1,CASP8,PARP2,RELA,TNKS
Cleavage and Polyadenylation of Pre-mRNA	0.357	0.0833	#NUM!	CPSF4
Guanosine Nucleotides Degradation III	0.357	0.0833	#NUM!	NT5C2
Caveolar-mediated Endocytosis Signaling	0.343	0.0548	#NUM!	CAVIN1,ITGA2,ITGA6,RAB5B
GPCR-Mediated Integration of Enteroendocrine Signaling Exemplified by an L Cell	0.343	0.0548	0	ADCY6,CCKAR,ITPR1,PLCE1
Role of IL-17A in Psoriasis	0.331	0.0769	#NUM!	IL17RA
Cholesterol Biosynthesis I	0.331	0.0769	#NUM!	MSMO1
Urate Biosynthesis/Inosine 5'-phosphate Degradation	0.331	0.0769	#NUM!	NT5C2
NAD Phosphorylation and Dephosphorylation	0.331	0.0769	#NUM!	PXYLP1
Cholesterol Biosynthesis II (via 24,25-dihydrolanosterol)	0.331	0.0769	#NUM!	MSMO1
Cholesterol Biosynthesis III (via Desmosterol)	0.331	0.0769	#NUM!	MSMO1
Pregnenolone Biosynthesis	0.331	0.0769	#NUM!	MICAL2
Cytotoxic T Lymphocyte-mediated Apoptosis of Target Cells	0.318	0.0588	#NUM!	APAF1,CASP8
Heparan Sulfate Biosynthesis (Late Stages)	0.314	0.0526	1	CHST3,GLCE,HS3ST1,NDST1
Glutaryl-CoA Degradation	0.308	0.0714	#NUM!	L3HYPDH
Colanic Acid Building Blocks Biosynthesis	0.308	0.0714	#NUM!	TSTA3
Cardiac β-adrenergic Signaling	0.307	0.05	-0.447	ADCY6,AKAP1,AKAP9,GDPD1,PDE3A,PDE7A,PPP2R5A
EIF2 Signaling	0.305	0.0489	-1	EIF2AK3,EIF3B,MYC,PIK3CB,PIK3R1,PIK3R3,RAP2A,SOS1,SOS2,VEGFA,WARS1
Nicotine Degradation III	0.305	0.0536	#NUM!	CSGALNACT1,CYP1A1,CYP1B1
GP6 Signaling Pathway	0.299	0.05	0.816	COL12A1,ITPR1,NOX1,PIK3CB,PIK3R1,PIK3R3
Agrin Interactions at Neuromuscular Junction	0.296	0.0513	0	ITGA2,ITGA6,PAK1,RAP2A
Role of MAPK Signaling in the Pathogenesis of Influenza	0.296	0.0513	#NUM!	ATF2,MAP2K6,PLB1,RAP2A
cAMP-mediated signaling	0.294	0.0485	-0.333	ADCY6,AKAP1,AKAP9,ATF2,CREB1,CREBBP,DRD2,DUSP1,GDPD1,PDE3A,PDE7A
IL-15 Production	0.292	0.0496	#NUM!	EPHA2,EPHB3,EPHB4,MAP2K6,PDGFRA,RELA
Superpathway of Citrulline Metabolism	0.287	0.0667	#NUM!	NOS2
Choline Biosynthesis III	0.287	0.0667	#NUM!	PLD1
Adenosine Nucleotides Degradation II	0.287	0.0667	#NUM!	NT5C2
Histidine Degradation VI	0.287	0.0667	#NUM!	MICAL2
Superpathway of Methionine Degradation	0.278	0.0541	#NUM!	AHCYL2,SUOX
Protein Ubiquitination Pathway	0.278	0.0476	#NUM!	BTRC,CBL,DNAJB1,DNAJB4,DNAJC11,HSPA1A/HSPA1B,HSPA4L,UBE2C,UBE2H,UBR2,USP2,USP30,USP36
Complement System	0.278	0.0541	#NUM!	C4BPB,MBL2
Nur77 Signaling in T Lymphocytes	0.274	0.0508	#NUM!	APAF1,MAP3K3,NR4A1
Melatonin Degradation I	0.265	0.05	#NUM!	CSGALNACT1,CYP1A1,CYP1B1
RAN Signaling	0.251	0.0588	#NUM!	RCC1
Ubiquinol-10 Biosynthesis (Eukaryotic)	0.251	0.0588	#NUM!	MICAL2
Purine Nucleotides Degradation II (Aerobic)	0.236	0.0556	#NUM!	NT5C2
Estrogen Biosynthesis	0.234	0.0488	#NUM!	CYP1A1,CYP1B1
Apelin Muscle Signaling Pathway	0.221	0.0526	#NUM!	PRKAB1
Endoplasmic Reticulum Stress Pathway	0.195	0.0476	#NUM!	EIF2AK3
Synaptic Long Term Depression	0	0.0374	0.816	GAD1,ITPR1,NOS2,PLB1,PLCE1,PPP2R5A,RAP2A
LPS/IL-1 Mediated Inhibition of RXR Function	0	0.0312	-1	ABCC4,CHST3,HS3ST1,NDST1,NR0B2,PPARGC1B,TNFRSF11B
Coagulation System	0	0.0286	#NUM!	F2R
Hepatic Cholestasis	0	0.0435	#NUM!	ADCY6,IRAK2,LIF,NR0B2,RELA,TGFB3,TNFRSF11B,TNFSF9
LXR/RXR Activation	0	0.0248	#NUM!	NOS2,RELA,TNFRSF11B
Mitochondrial Dysfunction	0	0.00585	#NUM!	CASP8
FXR/RXR Activation	0	0.0317	#NUM!	CREBBP,FOXA2,NR0B2,PPARG
PXR/RXR Activation	0	0.0308	#NUM!	NR0B2,RELA
α-Adrenergic Signaling	0	0.0316	#NUM!	ADCY6,ITPR1,RAP2A
TREM1 Signaling	0	0.0133	#NUM!	RELA
CCR5 Signaling in Macrophages	0	0.0106	#NUM!	FOS
IL-22 Signaling	0	0.0417	#NUM!	SOCS3
Calcium-induced T Lymphocyte Apoptosis	0	0.0455	#NUM!	ITPR1,NFATC2,NR4A1
CTLA4 Signaling in Cytotoxic T Lymphocytes	0	0.0444	#NUM!	PIK3CB,PIK3R1,PIK3R3,PPP2R5A
Melatonin Signaling	0	0.0278	#NUM!	MAP2K6,PLCE1
Cellular Effects of Sildenafil (Viagra)	0	0.0382	#NUM!	ADCY6,ITPR1,KCNN4,PDE3A,PLCE1
Androgen Signaling	0	0.0294	#NUM!	CREBBP,DNAJB1,MNAT1,RELA
Basal Cell Carcinoma Signaling	0	0.0411	#NUM!	PTCH1,TCF7L2,TP53
Primary Immunodeficiency Signaling	0	0.04	#NUM!	RFX5,UNG
G Beta Gamma Signaling	0	0.041	-1.342	HBEGF,PAK1,RAP2A,SOS1,SOS2
Crosstalk between Dendritic Cells and Natural Killer Cells	0	0.0225	#NUM!	MICB,RELA
Cdc42 Signaling	0	0.0419	-0.378	ATF2,BAIAP2,FNBP1L,FOS,ITGA2,LIMK2,PAK1
Altered T Cell and B Cell Signaling in Rheumatoid Arthritis	0	0.0111	#NUM!	RELA
Atherosclerosis Signaling	0	0.0242	#NUM!	PDGFA,PLB1,RELA
Neuroprotective Role of THOP1 in Alzheimer's Disease	0	0.0345	#NUM!	CREB1,NFYA,PREP,TMPRSS2
Role of Wnt/GSK-3β Signaling in the Pathogenesis of Influenza	0	0.0256	#NUM!	NCOA3,TCF7L2
OX40 Signaling Pathway	0	0.0222	#NUM!	RELA,TRAF5
MIF-mediated Glucocorticoid Regulation	0	0.0294	#NUM!	RELA
Role of JAK family kinases in IL-6-type Cytokine Signaling	0	0.04	#NUM!	SOCS3
Hematopoiesis from Pluripotent Stem Cells	0	0.0204	#NUM!	LIF
nNOS Signaling in Neurons	0	0.0213	#NUM!	GRIN2B
nNOS Signaling in Skeletal Muscle Cells	0	0.0244	#NUM!	SNTB1
Netrin Signaling	0	0.0154	#NUM!	NFATC2
Thyroid Hormone Metabolism II (via Conjugation and/or Degradation)	0	0.0263	#NUM!	CSGALNACT1
Pyrimidine Deoxyribonucleotides De Novo Biosynthesis I	0	0.0455	#NUM!	PCK1
Triacylglycerol Degradation	0	0.0385	#NUM!	LIPG,NDST1
tRNA Charging	0	0.0256	#NUM!	WARS1
Nicotine Degradation II	0	0.0462	#NUM!	CSGALNACT1,CYP1A1,CYP1B1
Serotonin Degradation	0	0.0149	#NUM!	CSGALNACT1
Retinol Biosynthesis	0	0.0238	#NUM!	LIPG
Tryptophan Degradation III (Eukaryotic)	0	0.0455	#NUM!	L3HYPDH
Pyrimidine Ribonucleotides Interconversion	0	0.0238	#NUM!	PCK1
Glycolysis I	0	0.0385	#NUM!	ENO2
Gluconeogenesis I	0	0.0385	#NUM!	ENO2
Superpathway of Melatonin Degradation	0	0.0462	#NUM!	CSGALNACT1,CYP1A1,CYP1B1
Stearate Biosynthesis I (Animals)	0	0.0222	#NUM!	ELOVL6
Methionine Degradation I (to Homocysteine)	0	0.0455	#NUM!	AHCYL2
Superpathway of Cholesterol Biosynthesis	0	0.0357	#NUM!	MSMO1
Gαi Signaling	0	0.04	0.447	ADCY6,DRD2,RAP2A,SOS1,SOS2
Gαs Signaling	0	0.0374	-1	ADCY6,ATF2,CREB1,CREBBP
Cysteine Biosynthesis III (mammalia)	0	0.0417	#NUM!	AHCYL2
Agranulocyte Adhesion and Diapedesis	0	0.0156	#NUM!	CLDN4,ITGA2,ITGA6
Granulocyte Adhesion and Diapedesis	0	0.0223	#NUM!	CLDN4,ITGA2,ITGA6,TNFRSF11B
Sperm Motility	0	0.0362	#NUM!	EPHA2,EPHB3,EPHB4,ITPR1,MAP2K6,PDGFRA,PLB1,PLCE1
GABA Receptor Signaling	0	0.0316	#NUM!	ADCY6,GAD1,KCNN4
Serotonin Receptor Signaling	0	0.0233	#NUM!	ADCY6
Dopamine Receptor Signaling	0	0.039	#NUM!	ADCY6,DRD2,PPP2R5A
Glutamate Receptor Signaling	0	0.0175	#NUM!	GRIN2B
GPCR-Mediated Nutrient Sensing in Enteroendocrine Cells	0	0.0268	#NUM!	ADCY6,ITPR1,PLCE1
Phagosome Maturation	0	0.02	#NUM!	ATP6V0D2,NOX1,RAB5B
Autophagy	0	0.0328	#NUM!	ATG4C,WDFY3
SPINK1 Pancreatic Cancer Pathway	0	0.0167	#NUM!	TGFBR2
Endocannabinoid Neuronal Synapse Pathway	0	0.0391	1.342	ADCY6,DAGLA,GRIN2B,ITPR1,PLCE1
Apelin Adipocyte Signaling Pathway	0	0.037	#NUM!	ADCY6,NOX1,PRKAB1
Calcium Signaling	0	0.0437	0.333	ATF2,CAMKK2,CREB1,CREBBP,GRIN2B,ITPR1,MEF2C,NFATC2,RAP2A
Eicosanoid Signaling	0	0.0156	#NUM!	PLB1

## Sheet: ∆cas9
IPA ∆cas9 240 min Canonical pathways
Symbol	Synonym(s)	Entrez Gene Name	Entrez Gene	Expr Fold Change	Location	Family	Drugs	Entrez Gene ID for Human	Entrez Gene ID for Mouse	Entrez Gene ID for Rat
Actininα	ACTININ, Actinin alpha, Actinin α, ACTN, α-Actinin, α Actinin human				Cytoplasm	group
Adherence junctiondisassembly					Other	function
Adherens junctionassembly					Other	function
APC	AI047805, APC1, Apc7, APC (PROC), APC regulator of WNT signaling pathway, APC, WNT signaling pathway regulator, AU020952, AW124434, BTPS2, CC1, DP2, DP2.5, DP3, Familial adenomatous polyposis, GS, mAPC, Min, PPP1R46, RATAPC	APC regulator of WNT signaling pathway			Nucleus	enzyme		324	11789	24205
ARF6	ADP-ribosylation factor 6, AI788669, AW496366	ADP ribosylation factor 6			Plasma Membrane	transporter		382	11845	79121
ARP2/3	Arp, Arp2-3, ARP2-3 (Actin-related protein complex), Arp Complex				Cytoplasm	complex
CLIP170	1110007I12Rik, 4631429H07Rik, AV017631, C81039, CAP-GLY domain containing linker protein 1, CLIP, CLIP-170, Clip50, CYLN1, mKIAA4046, restin, RSN	CAP-Gly domain containing linker protein 1			Cytoplasm	other		6249	56430
CTNNα	CTNN alpha, CTNN α, α catenin				Cytoplasm	group
CTNNβ	armadillo, Beta-cat, beta CATENIN, beta-Ctnn, Bfc, CATENIN beta, catenin beta 1, catenin (cadherin associated protein), beta 1, catenin (cadherin associated protein), β 1, CATENIN β, catenin β 1, CATNB, CTNB1, CTNNB, CTNN beta, CTNN β, EVR7, Mesc, MRD19, NEDSDV, β-cat, β-catenin, β-Ctnn	catenin beta 1			Nucleus	transcription regulator	PRI-724	1499	12387	84353
CTNNδ	AA409437, AU019353, BCDS2, CAS, catenin (cadherin associated protein), delta 1, catenin (cadherin associated protein), δ 1, catenin delta 1, catenin δ 1, CATNS, CTNND, CTNN delta, CTNN delta1, CTNN δ, CTNN δ1, mKIAA0384, P120, P120CAS, p120(CAS), p120-Catenin, P120CTN, p120(CTN), Pp120	catenin delta 1			Nucleus	other		1500	12388	311163
DNM	3.6.5.5, DNM, dynamin GTPase, GTP phosphohydrolase (vesicle-releasing)				Cytoplasm	group
E-Cadherin	AA960649, ARC-1, BCDS1, cadherin 1, Cadherin E, CD324, CDHE, CSEIL, ECAD, E-cadherin, L-CAM, Um, UVO, uvomorulin	cadherin 1			Plasma Membrane	other		999	12550	83502
E-Cadherin-HAKAI					Cytoplasm	complex
F-actin	Filamentous Actin				Cytoplasm	complex
HAKAI	AI467391, Casitas B-lineage lymphoma-like 1, Cbl proto-oncogene like 1, c-Cbl-like, HAKAI, RNF188	Cbl proto-oncogene like 1	79872	-1.16651	Nucleus	enzyme		79872	104836	314028
HGF	C230052L06Rik, DFNB39, F-TCF, hepatocyte growth factor, HGFB, HGF/SF, HPTA, NK1, NK2, SF, SF/HGF	hepatocyte growth factor			Extracellular Space	growth factor	SCH 900105, MP0250, rilotumumab, bevacizumab/rilotumumab	3082	15234	24446
HGS	hepatocyte growth factor-regulated tyrosine kinase substrate, HGF-regulated tyrosine kinase substrate, Hgr, HRS, HRS-1, tn, VPS27, ZFYVE8	hepatocyte growth factor-regulated tyrosine kinase substrate			Cytoplasm	other		9146	15239	56084
IQGAP1	AA682088, D7Ertd237e, D7Ertd257e, HUMORFA01, IQGAP, IQ MOTIF containing GTPASE ACTIVATING, IQ motif containing GTPase activating protein 1, mKIAA0051, p195, SAR1	IQ motif containing GTPase activating protein 1			Cytoplasm	other		8826	29875	361598
MAPRE	EB, Eb/rp				Other	group
Met	AI838057, AUTS9, c-Met, DFNB97, HGF, HGF Binding, HGFR, LOC360378, met proto-oncogene, MET proto-oncogene, receptor tyrosine kinase, MetR, PAR4, RCCP2	MET proto-oncogene, receptor tyrosine kinase			Plasma Membrane	kinase	EMD 1204831, bozitinib, TR1801, ARGX-111, glumetinib, OMO-1, MK2461, ABN401, crizotinib, ABT-700, LY2875358, SAR125844, crizotinib/vemurafenib, merestinib, glesatinib, cabozantinib, crizotinib/erlotinib, antibody-drug conjugate ABBV-399, SHR-A1403, GST-HG161, volitinib, TQ-B3139, onartuzumab, LY3164530, AL2846, EMI-137, cabozantinib/erlotinib, tivantinib, AMG 208, JNJ-38877605, amuvatinib, EMB-01…	4233	17295	24553
NME1	AL024257, AWD, GAAD, NB, NBS, NDKA, NDPK-A, NM23, NM23A, NM23-H1, NM23-M1, NME/NM23 nucleoside diphosphate kinase 1, Nucleotide diphosphate kinase beta, Nucleotide diphosphate kinase β	NME/NM23 nucleoside diphosphate kinase 1			Cytoplasm	kinase		4830	18102	191575
Rab5	Rab5A/B/C				Cytoplasm	group
Rab7	CMT2B, PRO2706, RAB7, RAB7A, member RAS oncogene family, RAB7, member RAS oncogene family, Ras Related Protein p23	RAB7A, member RAS oncogene family			Cytoplasm	enzyme		7879	19349	29448
RalA	3010001O15Rik, AW322615, RAL, Rasl1, RAS like proto-oncogene A, v-ral simian leukaemia viral oncogene A (ras related), v-ral simian leukemia viral oncogene A (ras related)	RAS like proto-oncogene A			Cytoplasm	enzyme		5898	56044	81757
RalA-Sec5					Cytoplasm	complex
Sec5	2410030I24Rik, AI648199, exocyst complex component 2, Rsec5, SEC5, SEC5L1, Sec5p	exocyst complex component 2			Cytoplasm	transporter		55770	66482	171455
Src	ASV, AW259666, BS27, c-SRC, p60-Src, PP60, Pp60/c-Src, pp60c-src, Rous sarcoma oncogene, SRC1, SRC proto-oncogene, non-receptor tyrosine kinase, THC6, TVHUSC	SRC proto-oncogene, non-receptor tyrosine kinase			Cytoplasm	kinase	blinatumomab/dasatinib, bosutinib/rituximab, KX-01, dasatinib/filgrastim, bosutinib/hydroxyurea/ponatinib, bosutinib/ponatinib, bosutinib, XL999, TPX-0046, bosutinib/imatinib, docetaxel/nintedanib, dasatinib/nilotinib, dasatinib/erlotinib, AZM-475271, AZD0424, saracatinib, nintedanib, pexmetinib, repotrectinib, dasatinib/inotuzumab ozogamicin, dasatinib	6714	20779	83805
Tubulin	microtubule, tubulin complex				Cytoplasm	complex	docetaxel/nintedanib, tisotumab vedotin, BNC 105, everolimus/paclitaxel, docetaxel/epirubicin, cyclophosphamide/docetaxel/doxorubicin/trastuzumab, AGS-16C3F, paclitaxel/topotecan, KOS-1584, MKC-1, epothilone analog UTD1, trastuzumab emtansine, paclitaxel/pertuzumab/trastuzumab, ifosfamide/paclitaxel, bortezomib/paclitaxel, bevacizumab/paclitaxel/topotecan, taxane, KX-01, BNC 105P, vorsetuzumab ma…
Vinculin	9430097D22, AA571387, AI462105, AW545629, CMD1W, CMH15, HEL114, MV, MVCL, Vcl predicted, Vinculin	vinculin			Plasma Membrane	enzyme		7414	22330	305679
Zyxin	9530098H06Rik, ESP-2, HED-2, R75157, ZIXIN, zyxin	zyxin			Plasma Membrane	other		7791	22793	114636

## Sheet: JAK-STAT signalling
IPA WT 240 min JAK-STAT signalling
Symbol	Entrez Gene Name	Entrez Gene	Expr Fold Change	Expected	Location	Type(s)	Biomarker Application(s)	Drug(s)	Entrez Gene ID for Human	Entrez Gene ID for Mouse	Entrez Gene ID for Rat
CDKN1A	cyclin dependent kinase inhibitor 1A	1026	-1.762	Down	Nucleus	kinase	diagnosis,efficacy,prognosis,response to therapy		1026	12575	114851
CEBPB	CCAAT enhancer binding protein beta	1051	-2.498	Up	Nucleus	transcription regulator			1051	12608	24253
FOS	Fos proto-oncogene, AP-1 transcription factor subunit	2353	-4.57	Up	Nucleus	transcription regulator	diagnosis,efficacy		2353	14281	314322
PIAS1	protein inhibitor of activated STAT 1	8554	-1.357	Down	Nucleus	transcription regulator	unspecified application		8554	56469	300772
PIK3CB	phosphatidylinositol-4,5-bisphosphate 3-kinase catalytic subunit beta	5291	-1.435	Up	Cytoplasm	kinase		acalisib,AZD8186,BAY1082439,bimiralisib,buparlisib,CLR457,dactolisib,GSK2636771,KA2237,pictilisib,pilaralisib,PX-866,SAR260301,SF 1126	5291	74769	85243
PIK3R1	phosphoinositide-3-kinase regulatory subunit 1	5295	1.602	Up	Cytoplasm	kinase			5295	18708	25513
PIK3R3	phosphoinositide-3-kinase regulatory subunit 3	8503	-1.469	Up	Cytoplasm	kinase			8503	18710	60664
RAP2A	RAP2A, member of RAS oncogene family	5911	-1.715	Up	Plasma Membrane	enzyme	diagnosis		5911	76108
RELA	RELA proto-oncogene, NF-kB subunit	5970	1.358	Up	Nucleus	transcription regulator	diagnosis,efficacy	NF-kappaB decoy	5970	19697	309165
SOCS3	suppressor of cytokine signaling 3	9021	-1.724	Down	Cytoplasm	phosphatase	diagnosis,efficacy		9021	12702	89829
SOCS5	suppressor of cytokine signaling 5	9655	-1.365	Down	Extracellular Space	cytokine			9655	56468	500616
SOS1	SOS RasRac guanine nucleotide exchange factor 1	6654	1.849	Up	Cytoplasm	other		BI 1701963	6654	20662	313845
SOS2	SOS RasRho guanine nucleotide exchange factor 2	6655	-1.701	Up	Cytoplasm	other			6655	20663	85384
STAT2	signal transducer and activator of transcription 2	6773	-1.494	Up	Nucleus	transcription regulator			6773	20847	288774

## Sheet: ATM signalling
IPA WT 240 min ATM signalling
Symbol	Entrez Gene Name	Entrez Gene	Expr Fold Change	Expected	Location	Type(s)	Biomarker Application(s)	Drug(s)	Entrez Gene ID for Human	Entrez Gene ID for Mouse	Entrez Gene ID for Rat
ATF2	activating transcription factor 2	1386	-1.351	Up	Nucleus	transcription regulator	prognosis		1386	11909	81647
BRAT1	BRCA1 associated ATM activator 1	221927	1.48		Nucleus	other			221927	231841	498150
CCNB1	cyclin B1	891	-1.41	Down	Cytoplasm	kinase			891	268697|434175	25203
CDC25C	cell division cycle 25C	995	-1.44	Down	Nucleus	phosphatase			995	12532	307511
CDK2	cyclin dependent kinase 2	1017	-1.419	Down	Nucleus	kinase		AG 024322,alvocidib,AZD5438,BMS-387032,CaM kinase II inhibitor,CYC065,dinaciclib,FN-1501,milciclib,roniciclib,roscovitine,SB-1317	1017	12566	362817
CDKN1A	cyclin dependent kinase inhibitor 1A	1026	-1.762	Up	Nucleus	kinase	diagnosis,efficacy,prognosis,response to therapy		1026	12575	114851
CREB1	cAMP responsive element binding protein 1	1385	-1.374	Down	Nucleus	transcription regulator			1385	12912	81646
CREBBP	CREB binding protein	1387	1.391	Down	Nucleus	transcription regulator		CCS1477,PRI-724	1387	12914	54244
GADD45B	growth arrest and DNA damage inducible beta	4616	-1.823		Cytoplasm	other			4616	17873	299626
KAT5	lysine acetyltransferase 5	10524	1.362	Up	Nucleus	transcription regulator			10524	81601	192218
PPP2R5A	protein phosphatase 2 regulatory subunit B'alpha	5525	-1.483	Down	Cytoplasm	phosphatase			5525	226849	312754
RBBP8	RB binding protein 8, endonuclease	5932	1.553	Up	Nucleus	enzyme			5932	225182	291787
RNF168	ring finger protein 168	165918	-1.622	Up	Nucleus	enzyme			165918	70238	690043
SMC1B	structural maintenance of chromosomes 1B	27127	1.651	Up	Nucleus	transporter			27127	140557	300121
TP53	tumor protein p53	7157	2.917	Up	Nucleus	transcription regulator	diagnosis,disease progression,efficacy,prognosis,response to therapy,unspecified application	ALT-801,APR-246,azurin 50-77,BI 907828,cenersen,CGM097,COTI-2,kevetrin	7157	22059	24842

## Sheet: p53 signalling
IPA WT 240 min p53 signalling
Symbol	Entrez Gene Name	Entrez Gene	Expr Fold Change	Expected	Location	Type(s)	Biomarker Application(s)	Drug(s)	Entrez Gene ID for Human	Entrez Gene ID for Mouse	Entrez Gene ID for Rat
APAF1	apoptotic peptidase activating factor 1	317	-1.554	Up	Cytoplasm	other	diagnosis		317	11783	78963
CDK2	cyclin dependent kinase 2	1017	-1.419		Nucleus	kinase		AG 024322,alvocidib,AZD5438,BMS-387032,CaM kinase II inhibitor,CYC065,dinaciclib,FN-1501,milciclib,roniciclib,roscovitine,SB-1317	1017	12566	362817
CDKN1A	cyclin dependent kinase inhibitor 1A	1026	-1.762	Up	Nucleus	kinase	diagnosis,efficacy,prognosis,response to therapy		1026	12575	114851
E2F1	E2F transcription factor 1	1869	1.511	Down	Nucleus	transcription regulator	disease progression,prognosis		1869	13555	399489
GADD45B	growth arrest and DNA damage inducible beta	4616	-1.823		Cytoplasm	other			4616	17873	299626
PCNA	proliferating cell nuclear antigen	5111	1.456		Nucleus	enzyme	efficacy,prognosis,response to therapy		5111	18538	25737
PIAS1	protein inhibitor of activated STAT 1	8554	-1.357		Nucleus	transcription regulator	unspecified application		8554	56469	300772
PIK3CB	phosphatidylinositol-4,5-bisphosphate 3-kinase catalytic subunit beta	5291	-1.435	Down	Cytoplasm	kinase		acalisib,AZD8186,BAY1082439,bimiralisib,buparlisib,CLR457,dactolisib,GSK2636771,KA2237,pictilisib,pilaralisib,PX-866,SAR260301,SF 1126	5291	74769	85243
PIK3R1	phosphoinositide-3-kinase regulatory subunit 1	5295	1.602	Down	Cytoplasm	kinase			5295	18708	25513
PIK3R3	phosphoinositide-3-kinase regulatory subunit 3	8503	-1.469	Down	Cytoplasm	kinase			8503	18710	60664
RB1	RB transcriptional corepressor 1	5925	-1.53	Up	Nucleus	transcription regulator	diagnosis,efficacy,prognosis,unspecified application		5925	19645	24708
SIRT1	sirtuin 1	23411	-1.286	Down	Nucleus	transcription regulator		SIRT1 inhibitor III	23411	93759	309757
STAG1	stromal antigen 1	10274	1.692	Up	Nucleus	other			10274	20842	315958
TP53	tumor protein p53	7157	2.917	Up	Nucleus	transcription regulator	diagnosis,disease progression,efficacy,prognosis,response to therapy,unspecified application	ALT-801,APR-246,azurin 50-77,BI 907828,cenersen,CGM097,COTI-2,kevetrin	7157	22059	24842
WT1	WT1 transcription factor	7490	1.459		Nucleus	transcription regulator	diagnosis,disease progression,prognosis,unspecified application		7490	22431	24883

## Sheet: NER pathway
IPA WT 240 min NER pathway
Symbol	Entrez Gene Name	Entrez Gene	Expr Fold Change	Expected	Location	Type(s)	Biomarker Application(s)	Drug(s)	Entrez Gene ID for Human	Entrez Gene ID for Mouse	Entrez Gene ID for Rat
COPS3	COP9 signalosome subunit 3	8533	1.341	Down	Cytoplasm	other			8533	26572	287367
H4-16	H4 histone 16	121504	-2.078	Down	Nucleus	other			121504	319158	680097
H4C2	H4 clustered histone 2	8366	-2.205	Down	Nucleus	other			8366	320332	295277
H4C3	H4 clustered histone 3	8364	-1.629	Down	Nucleus	other			8364	97122	100912489
H4C4	H4 clustered histone 4	8360	-2.027	Down	Nucleus	other			8360	100041230	502913
H4C8	H4 clustered histone 8	8365	-1.775	Down	Nucleus	other			8365	319160	500351
H4C9	H4 clustered histone 9	8294	-2.263	Down	Nucleus	other			8294	69386	679983
MNAT1	MNAT1 component of CDK activating kinase	4331	-1.692	Up	Nucleus	other			4331	17420	266713
PCNA	proliferating cell nuclear antigen	5111	1.456	Up	Nucleus	enzyme	efficacy,prognosis,response to therapy		5111	18538	25737
POLE	DNA polymerase epsilon, catalytic subunit	5426	1.334	Up	Nucleus	enzyme		bortezomib/cladribine/rituximab,cladribine,cladribine/cytarabine/daunorubicin,cladribine/cytarabine/decitabine,cladribine/cytarabine/filgrastim,cladribine/cytarabine/filgrastim/idarubicin,cladribine/cytarabine/filgrastim/idarubicin/plerixafor,cladribine/cytarabine/filgrastim/mitoxantrone,cladribine/peginterferon alfa-2a,cladribine/recombinant interferon,cladribine/rituximab,clofarabine,clofarabin…	5426	18973	304573
POLK	DNA polymerase kappa	51426	-1.694	Up	Nucleus	enzyme			51426	27015	171525
RPA2	replication protein A2	6118	1.577	Up	Nucleus	other			6118	19891	59102
SLC19A1	solute carrier family 19 member 1	6573	1.509	Up	Plasma Membrane	transporter	efficacy		6573	20509	29723
TOP2A	DNA topoisomerase II alpha	7153	-1.534		Nucleus	enzyme	diagnosis,efficacy,prognosis,response to therapy	alemtuzumab/cyclophosphamide/fludarabine phosphate/mitoxantrone,AQ4N,arsenic trioxide/daunorubicin/tretinoin,arsenic trioxide/idarubicin/tretinoin,becatecarin,bevacizumab/etoposide,bortezomib/dexamethasone/doxorubicin,bortezomib/doxorubicin,capecitabine/epirubicin/oxaliplatin,carboplatin/doxorubicin,chlorambucil/epirubicin,chlorambucil/mitoxantrone/prednisone,chlorambucil/mitoxantrone/prednisone/…	7153	21973	360243
XPA	XPA, DNA damage recognition and repair factor	7507	1.395	Up	Nucleus	other			7507	22590	298074
